# Supplementary material for: Mapping CD4+ T cell diversity in CSF to identify endophenotypes of multiple sclerosis
Source: Brain Commun. 2025 Jun 10;7(3):fcaf231. doi: 10.1093/braincomms/fcaf231 (PMC12199765; doi:10.1093/braincomms/fcaf231)
Supplement: fcaf231_Supplementary_Data [file fcaf231_supplementary_data.zip]

Archive with 9 entries (9 files):
- Supplementary_Figures.docx
- Supplementary_Table_S2.docx
- Supplementary_Table_S3.docx
- Supplementary_Table_S7.docx
- Supplementary_Table_S1.xlsx
- Supplementary_Table_S4.xlsx
- Supplementary_Table_S5.xlsx
- Supplementary_Table_S6.xlsx
- Supplementary_Table_S8.xlsx
