# Supplementary material for: Mapping CD4+ T cell diversity in CSF to identify endophenotypes of multiple sclerosis
Source: Brain Commun. 2025 Jun 10;7(3):fcaf231. doi: 10.1093/braincomms/fcaf231 (PMC12199765; doi:10.1093/braincomms/fcaf231)
Supplement: fcaf231_Supplementary_Data [file fcaf231_supplementary_data.zip › Supplementary_Table_S1.xlsx]

## Sheet: sheet1
	Acute_p_val	Acute_avg_logFC	Acute_pct.1	Acute_pct.2	Acute_p_val_adj	Chronic_p_val	Chronic_avg_logFC	Chronic_pct.1	Chronic_pct.2	Chronic_p_val_adj	max_pval	minimump_p_val	Cluster
Ikzf2	0	2.25537	0.771	0.047	0	0	2.12926	0.775	0.079	0	0	0	1
Gzmb	2.17818e-285	2.1174	0.514	0.092	6.7639e-281	3.45849e-304	1.79143	0.403	0.071	1.07397e-299	2.17818e-285	6.91698e-304	1
Izumo1r	0	1.68103	0.751	0.072	0	0	1.52388	0.725	0.106	0	0	0	1
Foxp3	0	1.58833	0.693	0.011	0	0	1.39065	0.656	0.028	0	0	0	1
Ifi27l2a	0	1.56306	0.962	0.459	0	0	1.03176	0.949	0.717	0	0	0	1
Tnfrsf9	2.79621e-229	1.52384	0.694	0.261	8.68307e-225	0	1.54336	0.711	0.24	0	2.79621e-229	0	1
Ighm	0	1.52075	0.729	0.11	0	0	1.10772	0.542	0.115	0	0	0	1
Ctla4	2.35189e-293	1.31839	0.966	0.734	7.30333e-289	0	1.34569	0.971	0.725	0	2.35189e-293	0	1
Glrx	9.97598e-250	1.26335	0.754	0.33	3.09784e-245	0	1.30246	0.775	0.335	0	9.97598e-250	0	1
Tnfrsf18	5.48991e-257	1.08884	0.939	0.75	1.70478e-252	0	1.03968	0.921	0.674	0	5.48991e-257	0	1
Samhd1	2.92364e-219	1.06697	0.892	0.572	9.07879e-215	1.77193e-197	0.719432	0.777	0.54	5.50238e-193	1.77193e-197	5.84729e-219	1
Tnfrsf4	1.43895e-210	1.0554	0.955	0.78	4.46837e-206	0	1.21092	0.96	0.713	0	1.43895e-210	0	1
Cd27	0	1.04339	0.624	0.099	0	0	0.85466	0.543	0.148	0	0	0	1
Itgav	2.17427e-195	0.950389	0.574	0.188	6.75175e-191	0	1.12232	0.661	0.212	0	2.17427e-195	0	1
Cebpb	1.03495e-120	0.941741	0.705	0.405	3.21383e-116	1.43906e-171	0.773106	0.753	0.539	4.4687e-167	1.03495e-120	2.87811e-171	1
Ass1	5.0377e-183	0.914251	0.824	0.523	1.56436e-178	2.94169e-236	0.758113	0.754	0.519	9.13483e-232	5.0377e-183	5.88338e-236	1
Gimap7	4.80121e-174	0.880714	0.823	0.487	1.49092e-169	2.32973e-100	0.506545	0.635	0.443	7.23452e-96	2.32973e-100	9.60241e-174	1
Maf	5.69016e-131	0.823717	0.694	0.37	1.76697e-126	1.87926e-263	0.832627	0.795	0.498	5.83566e-259	5.69016e-131	3.75852e-263	1
Arl5a	2.41491e-208	0.817102	0.521	0.139	7.49901e-204	0	1.05457	0.567	0.128	0	2.41491e-208	0	1
Atp11b	1.61179e-130	0.812587	0.662	0.342	5.0051e-126	1.86735e-36	0.369664	0.457	0.352	5.79869e-32	1.86735e-36	3.22359e-130	1
Samsn1	1.49016e-142	0.804008	0.817	0.527	4.62739e-138	0	0.956327	0.849	0.534	0	1.49016e-142	0	1
Serinc3	6.83592e-135	0.783353	0.884	0.714	2.12276e-130	4.20117e-205	0.614712	0.824	0.645	1.30459e-200	6.83592e-135	8.40235e-205	1
Lrrc32	0	0.737475	0.325	0.007	0	0	0.808678	0.344	0.016	0	0	0	1
Tspan32	7.83298e-225	0.722838	0.495	0.105	2.43238e-220	7.04565e-191	0.612614	0.47	0.179	2.18789e-186	7.04565e-191	1.5666e-224	1
Ctss	3.11152e-121	0.712678	0.768	0.489	9.66221e-117	1.70189e-143	0.580447	0.703	0.525	5.28488e-139	3.11152e-121	3.40378e-143	1
Igtp	3.15607e-103	0.712266	0.652	0.364	9.80053e-99	1.03897e-75	0.472299	0.576	0.406	3.2263e-71	1.03897e-75	6.31213e-103	1
Gbp7	2.25033e-128	0.702117	0.56	0.232	6.98796e-124	2.60668e-106	0.473442	0.408	0.196	8.09454e-102	2.60668e-106	4.50067e-128	1
Gbp3	1.27066e-193	0.686553	0.429	0.09	3.94578e-189	7.76119e-150	0.502129	0.31	0.088	2.41008e-145	7.76119e-150	2.54132e-193	1
Faim	2.61313e-104	0.673502	0.509	0.227	8.11456e-100	1.33316e-76	0.454385	0.39	0.219	4.13987e-72	1.33316e-76	5.22627e-104	1
Psen2	1.31214e-161	0.661798	0.533	0.177	4.07457e-157	8.26317e-182	0.575321	0.46	0.18	2.56596e-177	1.31214e-161	1.65263e-181	1
Fam46a	4.52709e-62	0.655198	0.394	0.183	1.4058e-57	4.34722e-228	1.03342	0.518	0.203	1.34994e-223	4.52709e-62	8.69444e-228	1
Pmepa1	2.21077e-72	0.652584	0.615	0.386	6.86512e-68	6.16567e-106	0.512375	0.658	0.482	1.91463e-101	2.21077e-72	1.23313e-105	1
Nrip1	2.31481e-64	0.644215	0.646	0.449	7.18818e-60	3.25143e-154	0.684631	0.729	0.528	1.00967e-149	2.31481e-64	6.50285e-154	1
Snx18	2.77212e-102	0.634455	0.569	0.278	8.60827e-98	1.00119e-158	0.603358	0.502	0.238	3.10901e-154	2.77212e-102	2.00239e-158	1
Rhoh	1.46608e-94	0.628187	0.815	0.638	4.55263e-90	8.10196e-77	0.418542	0.725	0.625	2.5159e-72	8.10196e-77	2.93217e-94	1
Ctla2a	6.28643e-14	0.628033	0.68	0.646	1.95213e-09	2.25015e-44	0.363116	0.771	0.688	6.98738e-40	6.28643e-14	4.50029e-44	1
Stat1	6.13015e-78	0.619643	0.696	0.471	1.90359e-73	3.01036e-73	0.48363	0.627	0.482	9.34806e-69	3.01036e-73	1.22603e-77	1
Ccr2	2.19537e-36	0.619544	0.6	0.484	6.81729e-32	1.54603e-224	0.974665	0.65	0.367	4.80088e-220	2.19537e-36	3.09205e-224	1
Hopx	6.58559e-62	0.612954	0.81	0.674	2.04502e-57	1.13135e-195	0.943772	0.789	0.598	3.51317e-191	6.58559e-62	2.26269e-195	1
Il2ra	2.28231e-41	0.605626	0.565	0.412	7.08726e-37	3.81734e-283	1.01172	0.649	0.315	1.1854e-278	2.28231e-41	7.63469e-283	1
Vim	2.05429e-46	0.602723	0.914	0.888	6.37918e-42	7.87499e-172	0.729383	0.923	0.845	2.44542e-167	2.05429e-46	1.575e-171	1
Cmtm7	7.63584e-74	0.60059	0.697	0.505	2.37116e-69	0	0.909449	0.747	0.425	0	7.63584e-74	0	1
Cd2	1.2252e-135	0.599869	0.979	0.95	3.80461e-131	0	0.659642	0.974	0.922	0	1.2252e-135	0	1
Arl5c	1.23303e-106	0.598971	0.503	0.203	3.82892e-102	8.89349e-67	0.421508	0.329	0.172	2.7617e-62	8.89349e-67	2.46605e-106	1
Cd83	6.39085e-151	0.593755	0.18	0.013	1.98455e-146	3.81838e-99	0.576162	0.193	0.047	1.18572e-94	3.81838e-99	1.27817e-150	1
Zbp1	9.36016e-63	0.583023	0.543	0.322	2.90661e-58	2.44854e-21	0.303407	0.351	0.27	7.60346e-17	2.44854e-21	1.87203e-62	1
Il6st	8.39495e-202	0.581719	0.327	0.042	2.60688e-197	9.24663e-93	0.349886	0.204	0.055	2.87136e-88	9.24663e-93	1.67899e-201	1
Chd3	1.99669e-101	0.58138	0.585	0.276	6.20033e-97	4.0757e-44	0.318125	0.519	0.399	1.26563e-39	4.0757e-44	3.99339e-101	1
Pglyrp1	8.77637e-67	0.574807	0.507	0.282	2.72533e-62	2.27593e-176	0.68194	0.445	0.176	7.06745e-172	8.77637e-67	4.55186e-176	1
Crlf3	2.93715e-82	0.568006	0.753	0.543	9.12073e-78	2.92814e-39	0.334616	0.671	0.601	9.09277e-35	2.92814e-39	5.8743e-82	1
Il1rl1	2.04562e-76	0.563012	0.211	0.051	6.35228e-72	8.12649e-221	0.735524	0.249	0.027	2.52352e-216	2.04562e-76	1.6253e-220	1
Cd81	1.97064e-180	0.560897	0.245	0.024	6.11944e-176	3.96289e-278	0.707059	0.3	0.029	1.2306e-273	1.97064e-180	7.92579e-278	1
Ptprcap	2.99533e-115	0.547541	0.946	0.871	9.3014e-111	2.25725e-256	0.597379	0.93	0.841	7.00944e-252	2.99533e-115	4.5145e-256	1
Iigp1	4.76341e-120	0.536711	0.215	0.031	1.47918e-115	1.23398e-80	0.429356	0.194	0.058	3.83186e-76	1.23398e-80	9.52682e-120	1
Rnaset2a	1.4336e-95	0.535443	0.546	0.269	4.45175e-91	1.48586e-100	0.460367	0.525	0.334	4.61405e-96	1.4336e-95	2.97173e-100	1
Sdf4	5.81052e-80	0.534568	0.912	0.836	1.80434e-75	1.269e-212	0.704082	0.892	0.778	3.94061e-208	5.81052e-80	2.53799e-212	1
Serpina3g	1.33026e-77	0.532201	0.307	0.098	4.13087e-73	1.80231e-93	0.554772	0.341	0.15	5.59671e-89	1.33026e-77	3.60462e-93	1
Klrg1	7.73199e-117	0.524375	0.17	0.018	2.40102e-112	4.83912e-169	0.649231	0.207	0.025	1.50269e-164	7.73199e-117	9.67824e-169	1
Bmyc	9.56926e-80	0.521922	0.221	0.053	2.97154e-75	1.25706e-152	0.743864	0.349	0.118	3.90356e-148	9.56926e-80	2.51413e-152	1
Isg15	3.50124e-23	0.521399	0.389	0.254	1.08724e-18	1.01659e-08	0.274461	0.347	0.299	0.000315681	1.01659e-08	7.00247e-23	1
Dusp1	1.90246e-29	0.520521	0.641	0.52	5.9077e-25	1.78176e-60	0.572675	0.735	0.638	5.53291e-56	1.90246e-29	3.56352e-60	1
Snx2	3.75742e-76	0.516116	0.509	0.263	1.16679e-71	6.77467e-98	0.451125	0.445	0.247	2.10374e-93	3.75742e-76	1.35493e-97	1
Matk	1.48696e-63	0.514946	0.334	0.137	4.61747e-59	3.38826e-184	0.61348	0.373	0.111	1.05216e-179	1.48696e-63	6.77652e-184	1
Mgst2	2.74593e-154	0.511712	0.297	0.049	8.52694e-150	2.48695e-104	0.397502	0.265	0.087	7.72274e-100	2.48695e-104	5.49186e-154	1
Tank	9.46928e-71	0.50695	0.469	0.236	2.9405e-66	1.80556e-107	0.481599	0.48	0.27	5.6068e-103	9.46928e-71	3.61111e-107	1
Ccr5	4.12673e-54	0.504915	0.389	0.183	1.28147e-49	2.81147e-114	0.548817	0.356	0.14	8.73045e-110	4.12673e-54	5.62293e-114	1
Gimap3	8.60625e-85	0.504617	0.948	0.887	2.6725e-80	9.09998e-59	0.296599	0.893	0.835	2.82582e-54	9.09998e-59	1.72125e-84	1
P2ry10	6.80254e-63	0.503285	0.707	0.503	2.11239e-58	9.58944e-47	0.328812	0.636	0.529	2.97781e-42	9.58944e-47	1.36051e-62	1
Actg1	1.30999e-118	0.503058	0.999	0.998	4.06791e-114	1.30423e-134	0.421346	0.996	0.999	4.05001e-130	1.30999e-118	2.60845e-134	1
Gimap4	2.31966e-104	0.498903	0.95	0.88	7.20325e-100	6.53049e-104	0.380835	0.888	0.781	2.02791e-99	6.53049e-104	4.63933e-104	1
Trp53inp1	1.44849e-80	0.498623	0.439	0.185	4.498e-76	4.0876e-73	0.431267	0.401	0.23	1.26932e-68	4.0876e-73	2.89699e-80	1
Capg	2.08412e-65	0.4943	0.881	0.744	6.47181e-61	0	0.678023	0.952	0.724	0	2.08412e-65	0	1
Ncmap	4.32518e-251	0.493236	0.233	0.009	1.3431e-246	0	0.594872	0.287	0.015	0	4.32518e-251	0	1
Tox	5.25822e-115	0.492861	0.246	0.045	1.63284e-110	1.1545e-43	0.259377	0.226	0.111	3.58507e-39	1.1545e-43	1.05164e-114	1
N4bp1	1.04653e-64	0.492466	0.396	0.185	3.24979e-60	1.54432e-155	0.552278	0.404	0.157	4.79557e-151	1.04653e-64	3.08864e-155	1
Pla2g16	6.80388e-67	0.491006	0.729	0.579	2.11281e-62	7.98372e-78	0.41206	0.657	0.552	2.47918e-73	6.80388e-67	1.59674e-77	1
Nt5e	3.0177e-52	0.487022	0.445	0.243	9.37087e-48	5.39609e-75	0.538828	0.54	0.387	1.67565e-70	3.0177e-52	1.07922e-74	1
Smc4	1.98945e-33	0.483491	0.564	0.445	6.17784e-29	8.75366e-39	0.353531	0.525	0.432	2.71827e-34	1.98945e-33	1.75073e-38	1
Cd74	1.92928e-69	0.481384	0.244	0.072	5.99099e-65	3.36294e-200	0.856126	0.33	0.078	1.04429e-195	1.92928e-69	6.72589e-200	1
Itgae	1.31168e-161	0.47963	0.193	0.015	4.07316e-157	0	0.887396	0.418	0.042	0	1.31168e-161	0	1
Zfp36l1	3.15307e-28	0.478645	0.694	0.608	9.79122e-24	1.88287e-101	0.505933	0.816	0.693	5.84687e-97	3.15307e-28	3.76573e-101	1
Rgs2	6.04565e-23	0.474544	0.482	0.358	1.87735e-18	4.36722e-08	0.267159	0.601	0.598	0.00135615	4.36722e-08	1.20913e-22	1
Tap1	1.6975e-63	0.473236	0.727	0.545	5.27126e-59	4.34982e-57	0.348485	0.593	0.494	1.35075e-52	4.34982e-57	3.39501e-63	1
Neb	1.1281e-208	0.468737	0.244	0.018	3.50309e-204	5.2131e-266	0.503617	0.239	0.01	1.61882e-261	1.1281e-208	1.04262e-265	1
Timp2	7.94419e-61	0.467758	0.439	0.219	2.46691e-56	1.16633e-131	0.546166	0.504	0.261	3.62179e-127	7.94419e-61	2.33265e-131	1
Lsm8	2.03988e-44	0.467131	0.637	0.48	6.33445e-40	3.17806e-36	0.327066	0.547	0.462	9.86884e-32	3.17806e-36	4.07976e-44	1
H2-T22	2.26193e-51	0.465997	0.765	0.64	7.02396e-47	8.72994e-41	0.290024	0.714	0.664	2.71091e-36	8.72994e-41	4.52385e-51	1
Gpx4	1.16597e-58	0.465087	0.908	0.851	3.62069e-54	1.26026e-68	0.318268	0.884	0.867	3.9135e-64	1.16597e-58	2.52053e-68	1
Cyb5a	2.14283e-60	0.462113	0.832	0.731	6.65415e-56	3.31608e-116	0.488455	0.74	0.604	1.02974e-111	2.14283e-60	6.63215e-116	1
Lbh	1.50492e-66	0.459238	0.532	0.302	4.67322e-62	1.70824e-50	0.357231	0.441	0.305	5.3046e-46	1.70824e-50	3.00984e-66	1
Wnk1	2.29323e-38	0.454818	0.774	0.7	7.12117e-34	6.47441e-93	0.476588	0.767	0.692	2.0105e-88	2.29323e-38	1.29488e-92	1
Cenpa	1.74059e-40	0.453669	0.522	0.342	5.40506e-36	8.21319e-56	0.396684	0.419	0.271	2.55044e-51	1.74059e-40	1.64264e-55	1
Fabp5	5.9268e-13	0.452519	0.306	0.226	1.84045e-08	5.15093e-71	0.721578	0.372	0.218	1.59952e-66	5.9268e-13	1.03019e-70	1
Wls	4.70467e-179	0.447504	0.235	0.022	1.46094e-174	4.39886e-155	0.42194	0.237	0.044	1.36598e-150	4.39886e-155	9.40934e-179	1
Pycard	1.40654e-53	0.446439	0.766	0.64	4.36773e-49	1.65327e-40	0.321831	0.557	0.473	5.13389e-36	1.65327e-40	2.81308e-53	1
Cdc42se2	2.04262e-53	0.445318	0.587	0.391	6.34296e-49	1.08529e-29	0.260366	0.504	0.423	3.37016e-25	1.08529e-29	4.08525e-53	1
Fgl2	3.0556e-28	0.445205	0.345	0.209	9.48855e-24	6.35909e-87	0.606412	0.463	0.279	1.97469e-82	3.0556e-28	1.27182e-86	1
Syngr2	3.4925e-41	0.438949	0.551	0.394	1.08453e-36	7.5224e-149	0.593287	0.568	0.338	2.33593e-144	3.4925e-41	1.50448e-148	1
Mdh1	1.44993e-42	0.437597	0.679	0.572	4.50246e-38	1.78764e-52	0.351798	0.63	0.56	5.55117e-48	1.44993e-42	3.57529e-52	1
Phf11b	8.18599e-39	0.435034	0.511	0.342	2.542e-34	1.25208e-65	0.394188	0.441	0.281	3.88807e-61	8.18599e-39	2.50415e-65	1
Vmp1	3.60641e-40	0.434939	0.611	0.468	1.1199e-35	8.5043e-24	0.262258	0.469	0.401	2.64084e-19	8.5043e-24	7.21283e-40	1
Cdk2ap2	2.36973e-50	0.432647	0.813	0.729	7.35873e-46	5.97881e-42	0.306126	0.76	0.737	1.8566e-37	5.97881e-42	4.73946e-50	1
H2-Q7	1.52183e-56	0.43112	0.92	0.964	4.72574e-52	8.77861e-151	0.385468	0.979	0.976	2.72602e-146	1.52183e-56	1.75572e-150	1
Sdcbp2	6.26073e-46	0.429926	0.514	0.333	1.94414e-41	1.34742e-97	0.460257	0.489	0.295	4.18414e-93	6.26073e-46	2.69484e-97	1
Ccrl2	9.31612e-49	0.427109	0.225	0.08	2.89293e-44	8.38687e-86	0.479035	0.289	0.12	2.60437e-81	9.31612e-49	1.67737e-85	1
Itm2c	1.0677e-41	0.427094	0.671	0.548	3.31553e-37	1.77633e-72	0.420716	0.633	0.529	5.51605e-68	1.0677e-41	3.55267e-72	1
Zdhhc20	1.25416e-45	0.422197	0.598	0.424	3.89454e-41	7.53544e-34	0.285171	0.482	0.381	2.33998e-29	7.53544e-34	2.50832e-45	1
Rnaset2b	5.01611e-55	0.421425	0.438	0.235	1.55765e-50	7.21496e-68	0.379757	0.44	0.279	2.24046e-63	5.01611e-55	1.44299e-67	1
Eva1b	3.78738e-56	0.420024	0.508	0.297	1.1761e-51	2.39566e-75	0.36666	0.374	0.202	7.43924e-71	3.78738e-56	4.79132e-75	1
Chchd10	7.47382e-38	0.413955	0.216	0.088	2.32085e-33	7.43889e-93	0.473425	0.247	0.086	2.31e-88	7.47382e-38	1.48778e-92	1
Tnfrsf13b	7.34499e-124	0.41234	0.259	0.046	2.28084e-119	8.66601e-197	0.530499	0.297	0.058	2.69106e-192	7.34499e-124	1.7332e-196	1
Npc2	1.22083e-64	0.410549	0.901	0.872	3.79103e-60	8.24409e-81	0.37069	0.823	0.801	2.56004e-76	1.22083e-64	1.64882e-80	1
Ypel3	6.02935e-55	0.4103	0.846	0.732	1.87229e-50	1.0386e-91	0.404922	0.785	0.696	3.22518e-87	6.02935e-55	2.07721e-91	1
Ikzf4	1.30829e-121	0.410286	0.211	0.03	4.06264e-117	3.21621e-222	0.538467	0.266	0.034	9.98731e-218	1.30829e-121	6.43243e-222	1
Med15	3.735e-53	0.407615	0.389	0.193	1.15983e-48	1.1189e-35	0.266023	0.298	0.19	3.47453e-31	1.1189e-35	7.47e-53	1
Tnfrsf1b	4.65941e-35	0.406681	0.566	0.426	1.44689e-30	6.72829e-123	0.555478	0.598	0.394	2.08934e-118	4.65941e-35	1.34566e-122	1
Zfp281	7.32288e-47	0.405622	0.313	0.143	2.27398e-42	9.98198e-37	0.263432	0.235	0.131	3.0997e-32	9.98198e-37	1.46458e-46	1
Psmb9	1.43843e-51	0.404514	0.771	0.649	4.46677e-47	2.30944e-46	0.309764	0.688	0.642	7.17149e-42	2.30944e-46	2.87687e-51	1
Socs2	1.8214e-33	0.402285	0.286	0.145	5.65601e-29	5.02193e-73	0.464272	0.359	0.191	1.55946e-68	1.8214e-33	1.00439e-72	1
Ifngr1	7.68034e-76	0.40098	0.986	0.96	2.38498e-71	2.50928e-129	0.382684	0.974	0.922	7.79206e-125	7.68034e-76	5.01856e-129	1
Gpx1	3.82915e-37	0.400937	0.611	0.485	1.18907e-32	4.8127e-81	0.448906	0.658	0.529	1.49449e-76	3.82915e-37	9.6254e-81	1
H2afz	4.43791e-33	0.399959	0.943	0.932	1.3781e-28	2.5518e-40	0.319443	0.919	0.913	7.92409e-36	4.43791e-33	5.10359e-40	1
H2-T23	8.8087e-49	0.397339	0.872	0.836	2.73537e-44	5.84877e-53	0.272388	0.867	0.843	1.81622e-48	8.8087e-49	1.16975e-52	1
Itgb7	1.94119e-52	0.392734	0.89	0.83	6.02796e-48	7.46921e-148	0.482466	0.872	0.782	2.31941e-143	1.94119e-52	1.49384e-147	1
Cldnd1	5.6419e-36	0.391721	0.392	0.232	1.75198e-31	2.18643e-30	0.337313	0.361	0.263	6.78952e-26	2.18643e-30	1.12838e-35	1
Mxd1	2.8113e-29	0.391418	0.59	0.45	8.72993e-25	9.14608e-88	0.51799	0.542	0.367	2.84013e-83	2.8113e-29	1.82922e-87	1
Ccs	5.69654e-52	0.390383	0.364	0.175	1.76895e-47	4.07851e-74	0.3519	0.305	0.145	1.2665e-69	5.69654e-52	8.15702e-74	1
Bst2	9.32863e-15	0.384351	0.573	0.501	2.89682e-10	7.19536e-23	0.318988	0.551	0.487	2.23438e-18	9.32863e-15	1.43907e-22	1
Swap70	1.3656e-56	0.384088	0.226	0.073	4.2406e-52	7.54897e-116	0.397554	0.203	0.045	2.34418e-111	1.3656e-56	1.50979e-115	1
Sh3bgrl	2.43823e-39	0.383719	0.408	0.241	7.57144e-35	8.24969e-41	0.278235	0.317	0.197	2.56178e-36	2.43823e-39	1.64994e-40	1
Prkch	8.61587e-37	0.381719	0.59	0.425	2.67549e-32	6.59364e-48	0.332633	0.533	0.419	2.04752e-43	8.61587e-37	1.31873e-47	1
Malt1	2.48169e-28	0.381427	0.603	0.479	7.70638e-24	5.39978e-86	0.493762	0.614	0.45	1.67679e-81	2.48169e-28	1.07996e-85	1
Cd37	1.21199e-49	0.380211	0.816	0.696	3.76359e-45	4.49426e-86	0.350528	0.758	0.659	1.3956e-81	1.21199e-49	8.98851e-86	1
Elf1	1.37231e-37	0.376691	0.729	0.616	4.26144e-33	5.36309e-31	0.273689	0.666	0.622	1.6654e-26	5.36309e-31	2.74463e-37	1
Cers4	2.47476e-31	0.375318	0.378	0.23	7.68487e-27	5.01511e-31	0.302843	0.379	0.278	1.55734e-26	5.01511e-31	4.94952e-31	1
Rbm38	3.49647e-37	0.369065	0.428	0.261	1.08576e-32	2.16121e-27	0.256559	0.361	0.27	6.71122e-23	2.16121e-27	6.99294e-37	1
Gata3	4.56116e-29	0.367579	0.417	0.267	1.41638e-24	4.04619e-36	0.393302	0.394	0.283	1.25646e-31	4.56116e-29	8.09237e-36	1
Ppdpf	1.52342e-42	0.365959	0.675	0.543	4.73066e-38	1.07894e-39	0.286585	0.55	0.454	3.35044e-35	1.07894e-39	3.04683e-42	1
Cxcl10	5.23226e-38	0.364696	0.137	0.039	1.62477e-33	1.48744e-20	0.397338	0.121	0.061	4.61894e-16	1.48744e-20	1.04645e-37	1
Arhgap31	1.30094e-34	0.363775	0.703	0.557	4.0398e-30	1.23003e-80	0.400677	0.74	0.613	3.8196e-76	1.30094e-34	2.46005e-80	1
Ubald2	2.71312e-37	0.363732	0.898	0.82	8.42504e-33	8.32667e-46	0.273051	0.862	0.804	2.58568e-41	2.71312e-37	1.66533e-45	1
Trp53i11	6.94968e-34	0.363433	0.382	0.23	2.15808e-29	8.74703e-59	0.352601	0.357	0.208	2.71622e-54	6.94968e-34	1.74941e-58	1
Rapsn	1.67742e-132	0.361179	0.18	0.017	5.20889e-128	2.8753e-181	0.41624	0.201	0.019	8.92868e-177	1.67742e-132	5.75061e-181	1
Nr3c1	1.41481e-37	0.359689	0.386	0.218	4.3934e-33	1.41815e-48	0.317023	0.477	0.339	4.40378e-44	1.41481e-37	2.8363e-48	1
Grb2	6.35037e-46	0.358057	0.74	0.61	1.97198e-41	1.26267e-44	0.295316	0.627	0.555	3.92097e-40	1.26267e-44	1.27007e-45	1
Dst	2.05866e-94	0.357738	0.186	0.03	6.39275e-90	3.44758e-130	0.320652	0.183	0.028	1.07058e-125	2.05866e-94	6.89516e-130	1
Ppil1	8.48094e-32	0.357184	0.315	0.17	2.63358e-27	5.70087e-31	0.269524	0.257	0.159	1.77029e-26	5.70087e-31	1.69619e-31	1
Mif4gd	4.38209e-39	0.356146	0.718	0.582	1.36077e-34	3.34354e-52	0.33891	0.585	0.478	1.03827e-47	4.38209e-39	6.68707e-52	1
Slc16a3	3.86451e-24	0.35458	0.305	0.182	1.20005e-19	4.12077e-44	0.294116	0.205	0.098	1.27962e-39	3.86451e-24	8.24153e-44	1
Pik3c2a	1.15096e-53	0.353965	0.287	0.111	3.57408e-49	2.07506e-44	0.283641	0.259	0.139	6.44368e-40	2.07506e-44	2.30192e-53	1
Il10rb	4.40238e-45	0.351809	0.361	0.181	1.36707e-40	4.26726e-34	0.255763	0.332	0.222	1.32511e-29	4.26726e-34	8.80476e-45	1
Il10	4.74683e-115	0.35068	0.128	0.008	1.47403e-110	2.64046e-187	0.839809	0.194	0.015	8.19941e-183	4.74683e-115	5.28092e-187	1
Hbs1l	5.86025e-41	0.350381	0.305	0.144	1.81978e-36	2.95467e-59	0.325308	0.279	0.14	9.17513e-55	5.86025e-41	5.90934e-59	1
Tap2	5.39024e-31	0.343149	0.704	0.624	1.67383e-26	8.82315e-45	0.30014	0.621	0.549	2.73985e-40	5.39024e-31	1.76463e-44	1
H2-D1	1.5851e-98	0.339526	0.999	1	4.92222e-94	0	0.390601	1	1	0	1.5851e-98	0	1
Selenop	3.55553e-26	0.33869	0.4	0.259	1.1041e-21	5.04643e-43	0.302987	0.415	0.289	1.56707e-38	3.55553e-26	1.00929e-42	1
Shisa5	1.64005e-73	0.336029	0.99	0.991	5.09283e-69	5.25625e-231	0.425008	0.99	0.987	1.63222e-226	1.64005e-73	1.05125e-230	1
Ctsz	3.3801e-28	0.335895	0.408	0.275	1.04962e-23	1.21842e-87	0.462852	0.414	0.238	3.78355e-83	3.3801e-28	2.43683e-87	1
Ubl3	7.83571e-31	0.334792	0.723	0.629	2.43322e-26	7.81283e-84	0.435808	0.724	0.613	2.42612e-79	7.83571e-31	1.56257e-83	1
P4ha1	6.57347e-30	0.334725	0.312	0.174	2.04126e-25	4.92297e-27	0.2788	0.256	0.169	1.52873e-22	4.92297e-27	1.31469e-29	1
Map1lc3b	4.90599e-45	0.332542	0.867	0.815	1.52346e-40	3.29031e-57	0.271268	0.822	0.791	1.02174e-52	4.90599e-45	6.58062e-57	1
Got1	8.81552e-21	0.330507	0.623	0.533	2.73748e-16	1.55505e-71	0.470779	0.669	0.54	4.8289e-67	8.81552e-21	3.1101e-71	1
Fam107b	6.87787e-31	0.327237	0.784	0.71	2.13579e-26	6.39038e-42	0.302507	0.729	0.67	1.98441e-37	6.87787e-31	1.27808e-41	1
Rap1b	1.60083e-52	0.326867	0.938	0.939	4.97106e-48	4.35556e-117	0.365425	0.915	0.899	1.35253e-112	1.60083e-52	8.71112e-117	1
Ets2	2.59354e-120	0.325023	0.185	0.021	8.05371e-116	3.43109e-81	0.26338	0.158	0.038	1.06546e-76	3.43109e-81	5.18707e-120	1
Gm2a	2.48138e-23	0.32451	0.555	0.453	7.70543e-19	1.80142e-64	0.409141	0.492	0.355	5.59395e-60	2.48138e-23	3.60284e-64	1
Sdhaf1	5.09498e-22	0.324365	0.486	0.356	1.58214e-17	5.94283e-50	0.368305	0.47	0.341	1.84543e-45	5.09498e-22	1.18857e-49	1
Gimap9	1.52924e-32	0.32413	0.704	0.57	4.74874e-28	9.10971e-44	0.296996	0.661	0.571	2.82884e-39	1.52924e-32	1.82194e-43	1
Ly6e	1.36998e-49	0.323256	0.976	0.971	4.25419e-45	5.48026e-194	0.473314	0.959	0.935	1.70179e-189	1.36998e-49	1.09605e-193	1
Rcsd1	2.34053e-34	0.322765	0.435	0.267	7.26805e-30	1.8091e-33	0.283148	0.396	0.29	5.61781e-29	1.8091e-33	4.68106e-34	1
Icos	1.25473e-34	0.322442	0.945	0.934	3.89631e-30	9.71455e-200	0.544192	0.96	0.889	3.01666e-195	1.25473e-34	1.94291e-199	1
Snx20	1.20663e-29	0.320231	0.573	0.436	3.74695e-25	1.6514e-44	0.309801	0.535	0.425	5.12809e-40	1.20663e-29	3.3028e-44	1
Nampt	3.13073e-35	0.320209	0.277	0.133	9.72186e-31	2.5022e-48	0.31234	0.24	0.12	7.77008e-44	3.13073e-35	5.0044e-48	1
Areg	7.24097e-48	0.316441	0.382	0.187	2.24854e-43	9.44403e-202	1.21395	0.446	0.149	2.93266e-197	7.24097e-48	1.88881e-201	1
Vasp	1.72371e-36	0.316043	0.861	0.818	5.35263e-32	1.27921e-75	0.341231	0.799	0.753	3.97232e-71	1.72371e-36	2.55841e-75	1
Tapbp	2.12082e-23	0.313377	0.633	0.554	6.58578e-19	4.67438e-39	0.293318	0.608	0.528	1.45153e-34	2.12082e-23	9.34875e-39	1
Sat1	1.49786e-25	0.310491	0.662	0.554	4.65131e-21	2.14729e-40	0.310711	0.632	0.543	6.66798e-36	1.49786e-25	4.29458e-40	1
S100a10	6.32048e-40	0.309925	0.977	0.972	1.9627e-35	5.49333e-257	0.589679	0.981	0.958	1.70584e-252	6.32048e-40	1.09867e-256	1
Tmem123	3.69163e-23	0.30831	0.637	0.539	1.14636e-18	1.17064e-33	0.316184	0.569	0.498	3.63517e-29	3.69163e-23	2.34127e-33	1
Pigx	1.11958e-26	0.307521	0.505	0.372	3.47664e-22	3.02051e-29	0.257784	0.422	0.334	9.3796e-25	1.11958e-26	6.04103e-29	1
Fam49b	6.02685e-37	0.307025	0.815	0.757	1.87152e-32	3.77186e-56	0.283444	0.769	0.722	1.17127e-51	6.02685e-37	7.54371e-56	1
Peli1	1.20815e-27	0.304647	0.855	0.77	3.75167e-23	6.09306e-47	0.297995	0.808	0.762	1.89208e-42	1.20815e-27	1.21861e-46	1
Vamp8	3.08652e-35	0.304535	0.727	0.615	9.58458e-31	4.0889e-82	0.358747	0.697	0.586	1.26972e-77	3.08652e-35	8.17779e-82	1
H2-K1	7.30013e-68	0.304108	0.998	0.999	2.26691e-63	1.17124e-264	0.34924	0.999	1	3.63706e-260	7.30013e-68	2.34249e-264	1
Arid5b	1.54692e-23	0.303904	0.528	0.398	4.80366e-19	8.63259e-29	0.279263	0.462	0.369	2.68068e-24	1.54692e-23	1.72652e-28	1
Vrk1	5.36904e-42	0.303212	0.312	0.146	1.66725e-37	1.89074e-40	0.269631	0.285	0.17	5.87131e-36	1.89074e-40	1.07381e-41	1
Birc3	1.0492e-18	0.298881	0.417	0.301	3.25807e-14	1.47629e-27	0.296836	0.361	0.269	4.58434e-23	1.0492e-18	2.95259e-27	1
Fam46c	7.65314e-32	0.293936	0.351	0.196	2.37653e-27	2.48537e-33	0.276128	0.372	0.268	7.71781e-29	7.65314e-32	4.97073e-33	1
Casp8	5.17569e-18	0.291482	0.392	0.289	1.60721e-13	1.74341e-32	0.29389	0.366	0.264	5.4138e-28	5.17569e-18	3.48682e-32	1
Lamtor4	2.34632e-23	0.289368	0.541	0.434	7.28601e-19	9.00942e-63	0.36197	0.53	0.393	2.7977e-58	2.34632e-23	1.80188e-62	1
Lamp2	6.49867e-28	0.285286	0.382	0.235	2.01803e-23	5.1768e-37	0.250935	0.284	0.171	1.60755e-32	6.49867e-28	1.03536e-36	1
Il3ra	7.28308e-42	0.285205	0.239	0.096	2.26161e-37	3.94902e-68	0.267396	0.206	0.076	1.22629e-63	7.28308e-42	7.89804e-68	1
Pkm	2.11144e-33	0.284836	0.942	0.934	6.55664e-29	4.94417e-53	0.279173	0.874	0.86	1.53531e-48	2.11144e-33	9.88835e-53	1
Gm20186	2.63684e-13	0.283948	0.334	0.235	8.18818e-09	7.76488e-09	0.318877	0.334	0.291	0.000241123	7.76488e-09	5.27368e-13	1
Sri	1.27503e-34	0.283861	0.843	0.805	3.95935e-30	1.82651e-56	0.264491	0.812	0.769	5.67185e-52	1.27503e-34	3.65301e-56	1
Irf8	2.3014e-20	0.281029	0.185	0.091	7.14653e-16	2.9944e-52	0.381422	0.21	0.092	9.29852e-48	2.3014e-20	5.98881e-52	1
Tiam1	8.74381e-23	0.280749	0.214	0.11	2.71522e-18	1.38853e-34	0.268008	0.231	0.132	4.3118e-30	8.74381e-23	2.77706e-34	1
Rab11a	9.33778e-22	0.280432	0.482	0.364	2.89966e-17	1.37552e-44	0.332555	0.445	0.331	4.27142e-40	9.33778e-22	2.75105e-44	1
Leprotl1	3.33648e-28	0.278356	0.801	0.747	1.03608e-23	5.7407e-50	0.297353	0.754	0.715	1.78266e-45	3.33648e-28	1.14814e-49	1
Sypl	5.06002e-35	0.278128	0.283	0.137	1.57129e-30	6.64257e-69	0.300971	0.255	0.109	2.06272e-64	5.06002e-35	1.32851e-68	1
C1qtnf12	2.69254e-41	0.277598	0.172	0.056	8.36114e-37	2.09587e-90	0.330188	0.197	0.056	6.50829e-86	2.69254e-41	4.19173e-90	1
2010111I01Rik	1.03925e-19	0.277472	0.58	0.481	3.22719e-15	1.83594e-80	0.414881	0.625	0.474	5.70114e-76	1.03925e-19	3.67188e-80	1
Vamp5	8.9402e-36	0.277102	0.264	0.122	2.7762e-31	1.66842e-44	0.263041	0.23	0.116	5.18093e-40	8.9402e-36	3.33683e-44	1
Birc2	1.24516e-11	0.276374	0.604	0.555	3.86659e-07	1.89632e-31	0.333333	0.582	0.522	5.88864e-27	1.24516e-11	3.79264e-31	1
Gabarap	9.33468e-45	0.274995	0.917	0.887	2.8987e-40	9.53905e-64	0.258481	0.877	0.857	2.96216e-59	9.33468e-45	1.90781e-63	1
Naa20	2.97926e-16	0.274227	0.353	0.251	9.25149e-12	2.7247e-49	0.337209	0.373	0.241	8.46101e-45	2.97926e-16	5.4494e-49	1
Psme2	1.34958e-25	0.273342	0.857	0.837	4.19085e-21	3.28231e-53	0.322351	0.81	0.792	1.01925e-48	1.34958e-25	6.56461e-53	1
Smco4	1.84328e-24	0.271482	0.561	0.437	5.72394e-20	3.94094e-42	0.306108	0.527	0.431	1.22378e-37	1.84328e-24	7.88189e-42	1
Mmd	6.58249e-30	0.270162	0.249	0.12	2.04406e-25	1.44361e-87	0.469265	0.314	0.139	4.48286e-83	6.58249e-30	2.88723e-87	1
Crem	1.9314e-11	0.266182	0.583	0.518	5.99758e-07	1.40081e-81	0.47972	0.664	0.514	4.34995e-77	1.9314e-11	2.80163e-81	1
Snx9	2.11894e-115	0.266131	0.158	0.015	6.57993e-111	1.00196e-202	0.406673	0.203	0.014	3.11137e-198	2.11894e-115	2.00391e-202	1
Tpm4	7.60436e-24	0.265892	0.749	0.666	2.36138e-19	1.99056e-57	0.318887	0.692	0.592	6.18129e-53	7.60436e-24	3.98112e-57	1
Agfg1	3.06757e-18	0.263637	0.45	0.343	9.52571e-14	9.04843e-33	0.289674	0.433	0.336	2.80981e-28	3.06757e-18	1.80969e-32	1
Lztfl1	2.16119e-13	0.263322	0.233	0.15	6.71113e-09	3.6024e-58	0.413995	0.288	0.15	1.11865e-53	2.16119e-13	7.20479e-58	1
Rnase4	1.95066e-133	0.261299	0.148	0.009	6.05737e-129	2.63011e-152	0.329566	0.18	0.02	8.16728e-148	1.95066e-133	5.26022e-152	1
Itm2b	8.03301e-12	0.258099	0.987	0.988	2.49449e-07	1.19673e-104	0.390583	0.989	0.986	3.71619e-100	8.03301e-12	2.39345e-104	1
Metrnl	5.49281e-08	0.257872	0.319	0.256	0.00170568	1.43156e-52	0.37794	0.351	0.209	4.44544e-48	5.49281e-08	2.86313e-52	1
Cytip	2.07668e-38	0.256532	0.969	0.959	6.44871e-34	1.51454e-95	0.330184	0.945	0.914	4.7031e-91	2.07668e-38	3.02908e-95	1
Ywhae	3.29579e-23	0.254027	0.718	0.655	1.02344e-18	1.7272e-40	0.251886	0.67	0.623	5.36348e-36	3.29579e-23	3.45441e-40	1
Glmp	8.37701e-18	0.251461	0.496	0.404	2.60131e-13	9.44124e-39	0.268748	0.413	0.298	2.93179e-34	8.37701e-18	1.88825e-38	1
Cdkn2c	4.05808e-31	0.250997	0.215	0.094	1.26015e-26	1.78721e-41	0.272316	0.252	0.137	5.54982e-37	4.05808e-31	3.57442e-41	1
Dusp4	1.50185e-17	0.250053	0.306	0.197	4.6637e-13	1.08538e-47	0.266473	0.386	0.235	3.37044e-43	1.50185e-17	2.17077e-47	1
mt-Nd4	1.2874e-54	-0.252858	0.98	0.997	3.99775e-50	1.64412e-134	-0.270722	0.983	0.996	5.10548e-130	1.2874e-54	3.28823e-134	1
Vps37b	1.81058e-19	-0.255505	0.701	0.818	5.6224e-15	1.49297e-66	-0.372819	0.701	0.838	4.63611e-62	1.81058e-19	2.98594e-66	1
Rpl15	6.58811e-79	-0.255839	0.993	0.999	2.04581e-74	4.58449e-211	-0.320296	0.994	0.998	1.42362e-206	6.58811e-79	9.16897e-211	1
Rps15	9.11829e-61	-0.257745	0.976	0.995	2.8315e-56	2.30342e-133	-0.29147	0.95	0.989	7.1528e-129	9.11829e-61	4.60683e-133	1
Mfsd6	2.69208e-26	-0.260143	0.07	0.218	8.35971e-22	1.27799e-75	-0.315347	0.063	0.237	3.96854e-71	2.69208e-26	2.55598e-75	1
Pabpc1	8.66002e-49	-0.260548	0.907	0.977	2.6892e-44	1.70222e-133	-0.334707	0.848	0.961	5.28589e-129	8.66002e-49	3.40443e-133	1
Rpl7	1.30377e-97	-0.261864	0.997	1	4.04858e-93	4.59437e-236	-0.315624	0.993	0.998	1.42669e-231	1.30377e-97	9.18875e-236	1
Rps20	4.99556e-62	-0.262126	0.996	1	1.55127e-57	6.67141e-258	-0.392793	0.996	0.999	2.07167e-253	4.99556e-62	1.33428e-257	1
Rps28	1.00573e-66	-0.264639	0.98	0.999	3.12308e-62	1.53089e-192	-0.364731	0.994	0.999	4.75388e-188	1.00573e-66	3.06178e-192	1
Runx3	6.12983e-24	-0.265945	0.363	0.541	1.9035e-19	9.36616e-72	-0.343959	0.3	0.528	2.90847e-67	6.12983e-24	1.87323e-71	1
Il17re	2.21336e-33	-0.267884	0.039	0.199	6.87314e-29	6.10065e-68	-0.270913	0.036	0.183	1.89443e-63	2.21336e-33	1.22013e-67	1
Klrk1	4.79819e-28	-0.267958	0.002	0.119	1.48998e-23	4.70478e-98	-0.456311	0.009	0.18	1.46098e-93	4.79819e-28	9.40956e-98	1
Gpr183	8.42423e-22	-0.274532	0.437	0.616	2.61598e-17	1.37132e-90	-0.41145	0.307	0.568	4.25836e-86	8.42423e-22	2.74264e-90	1
Npm3	4.45076e-31	-0.275183	0.264	0.483	1.38209e-26	1.01059e-57	-0.264429	0.225	0.43	3.13819e-53	4.45076e-31	2.02118e-57	1
Npm1	8.01334e-60	-0.285944	0.922	0.984	2.48838e-55	8.87413e-140	-0.336964	0.916	0.978	2.75568e-135	8.01334e-60	1.77483e-139	1
AC160336.1	2.74046e-17	-0.286474	0.269	0.42	8.50997e-13	5.9387e-28	-0.303253	0.29	0.423	1.84414e-23	2.74046e-17	1.18774e-27	1
Rps16	2.19214e-129	-0.288903	1	1	6.80724e-125	0	-0.375847	1	1	0	2.19214e-129	0	1
Rps21	1.05252e-114	-0.289157	0.998	1	3.2684e-110	3.04542e-247	-0.34383	0.998	1	9.45694e-243	1.05252e-114	6.09084e-247	1
Rps5	1.79357e-124	-0.292305	1	1	5.56957e-120	8.13698e-281	-0.356529	0.998	1	2.52678e-276	1.79357e-124	1.6274e-280	1
Sorl1	3.03427e-34	-0.29381	0.145	0.356	9.42231e-30	1.30955e-78	-0.321696	0.12	0.329	4.06655e-74	3.03427e-34	2.6191e-78	1
Rplp0	9.23543e-123	-0.293816	0.998	1	2.86788e-118	0	-0.453835	0.998	0.999	0	9.23543e-123	0	1
Lag3	3.23031e-08	-0.294099	0.134	0.208	0.00100311	1.75922e-25	0.323894	0.28	0.18	5.46291e-21	3.23031e-08	3.51844e-25	1
Rps3a1	3.30156e-116	-0.296277	0.997	1	1.02523e-111	3.23414e-226	-0.289689	0.999	0.999	1.0043e-221	3.30156e-116	6.46829e-226	1
Rpl36a	7.00598e-71	-0.296615	0.963	0.99	2.17557e-66	3.60818e-144	-0.328	0.97	0.988	1.12045e-139	7.00598e-71	7.21637e-144	1
Slfn2	2.20039e-39	-0.297635	0.691	0.874	6.83286e-35	1.00175e-73	-0.328788	0.599	0.802	3.11074e-69	2.20039e-39	2.0035e-73	1
Emb	1.41738e-41	-0.302769	0.87	0.97	4.40139e-37	3.09154e-169	-0.52255	0.678	0.914	9.60017e-165	1.41738e-41	6.18309e-169	1
Rps4x	1.84883e-141	-0.305011	0.998	1	5.74118e-137	2.35669e-303	-0.345027	0.999	0.999	7.31822e-299	1.84883e-141	4.71338e-303	1
Eef1b2	3.00929e-91	-0.305202	0.987	0.996	9.34475e-87	5.50852e-198	-0.358264	0.966	0.99	1.71056e-193	3.00929e-91	1.1017e-197	1
Rps29	4.48245e-104	-0.310351	0.998	1	1.39194e-99	0	-0.451718	0.998	1	0	4.48245e-104	0	1
Rpl6	2.93956e-134	-0.315738	0.997	1	9.1282e-130	6.071e-280	-0.342436	0.994	0.999	1.88523e-275	2.93956e-134	1.2142e-279	1
Rpl23a	4.05597e-92	-0.320144	0.962	0.992	1.2595e-87	6.82558e-149	-0.320409	0.929	0.98	2.11955e-144	4.05597e-92	1.36512e-148	1
Chd7	1.2143e-38	-0.326148	0.29	0.53	3.77076e-34	9.05277e-66	-0.300233	0.233	0.449	2.81116e-61	1.2143e-38	1.81055e-65	1
Rpl23	2.94083e-200	-0.327959	1	1	9.13216e-196	0	-0.324069	1	1	0	2.94083e-200	0	1
Arid5a	2.74305e-35	-0.329706	0.327	0.552	8.51801e-31	1.64991e-119	-0.494519	0.218	0.501	5.12347e-115	2.74305e-35	3.29982e-119	1
Rpl13	1.61189e-170	-0.333141	1	1	5.00539e-166	0	-0.353222	0.999	1	0	1.61189e-170	0	1
Cd4	1.69444e-39	-0.333777	0.528	0.737	5.26174e-35	5.7713e-48	-0.285819	0.438	0.618	1.79216e-43	1.69444e-39	1.15426e-47	1
Pde7a	4.05257e-36	-0.335141	0.125	0.33	1.25845e-31	5.32026e-138	-0.477532	0.092	0.373	1.6521e-133	4.05257e-36	1.06405e-137	1
Gm12840	7.04819e-21	-0.341012	0.218	0.371	2.18868e-16	2.80753e-81	-0.599495	0.182	0.4	8.71824e-77	7.04819e-21	5.61507e-81	1
Rpl12	2.64537e-112	-0.341377	0.995	1	8.21468e-108	1.82955e-227	-0.378766	0.997	0.999	5.68131e-223	2.64537e-112	3.6591e-227	1
Klrc2	3.21301e-44	-0.345063	0.01	0.192	9.97736e-40	3.96497e-65	-0.27801	0.007	0.127	1.23124e-60	3.21301e-44	7.92994e-65	1
Rpl21	8.58666e-166	-0.345345	0.999	1	2.66641e-161	0	-0.360002	0.999	1	0	8.58666e-166	0	1
Tcf7	1.77849e-31	-0.34721	0.161	0.359	5.52275e-27	2.03874e-224	-0.699047	0.067	0.444	6.33091e-220	1.77849e-31	4.07749e-224	1
Fosb	1.94811e-23	-0.348916	0.117	0.271	6.04946e-19	2.58842e-66	-0.374244	0.164	0.366	8.03783e-62	1.94811e-23	5.17685e-66	1
Rplp2	2.18628e-166	-0.349443	0.997	1	6.78905e-162	0	-0.367479	0.998	0.999	0	2.18628e-166	0	1
Tgfbr2	2.88107e-40	-0.352013	0.268	0.504	8.94659e-36	8.42738e-115	-0.412359	0.196	0.481	2.61695e-110	2.88107e-40	1.68548e-114	1
Rps18	5.62801e-138	-0.356773	0.997	1	1.74767e-133	0	-0.416757	0.997	1	0	5.62801e-138	0	1
Rack1	1.18271e-155	-0.357974	0.997	1	3.67266e-151	8.51822e-297	-0.39452	0.988	0.998	2.64516e-292	1.18271e-155	1.70364e-296	1
Map3k8	2.95235e-33	-0.358062	0.315	0.519	9.16794e-29	1.21378e-36	-0.2545	0.274	0.434	3.76914e-32	2.95235e-33	2.42755e-36	1
Rpl35a	1.80132e-151	-0.361196	0.994	1	5.59364e-147	0	-0.395317	0.996	1	0	1.80132e-151	0	1
Rpl8	2.10498e-152	-0.36206	0.997	1	6.53658e-148	0	-0.392117	0.996	0.999	0	2.10498e-152	0	1
Rps19	4.61665e-138	-0.362436	0.996	1	1.43361e-133	4.37539e-300	-0.435224	0.999	1	1.35869e-295	4.61665e-138	8.75078e-300	1
Rps24	6.78135e-217	-0.364967	1	1	2.10581e-212	0	-0.371908	1	1	0	6.78135e-217	0	1
Rpl4	1.7172e-131	-0.365156	0.984	0.998	5.33241e-127	1.83265e-231	-0.374572	0.962	0.992	5.69092e-227	1.7172e-131	3.6653e-231	1
Sub1	7.98985e-73	-0.366764	0.91	0.971	2.48109e-68	4.49599e-73	-0.270774	0.861	0.953	1.39614e-68	7.98985e-73	8.99198e-73	1
Rps7	1.72781e-196	-0.369953	1	1	5.36538e-192	0	-0.401037	0.997	1	0	1.72781e-196	0	1
Rpl14	5.25711e-137	-0.371791	0.988	1	1.63249e-132	9.17703e-255	-0.388613	0.979	0.996	2.84974e-250	5.25711e-137	1.83541e-254	1
Rps25	2.26661e-114	-0.374723	0.967	0.995	7.03851e-110	1.54788e-224	-0.385677	0.946	0.992	4.80664e-220	2.26661e-114	3.09576e-224	1
Eef1g	6.84526e-75	-0.379659	0.768	0.919	2.12566e-70	1.27294e-66	-0.270028	0.729	0.864	3.95286e-62	1.27294e-66	1.36905e-74	1
Ms4a4b	5.4626e-58	-0.383287	0.719	0.911	1.6963e-53	7.32359e-245	-0.643629	0.51	0.88	2.27419e-240	5.4626e-58	1.46472e-244	1
mt-Nd2	2.16165e-85	-0.39009	0.933	0.99	6.71256e-81	1.62262e-156	-0.330509	0.96	0.994	5.03872e-152	2.16165e-85	3.24524e-156	1
Bcl2	5.17399e-25	-0.39389	0.229	0.398	1.60668e-20	2.83063e-226	-0.907544	0.143	0.54	8.78997e-222	5.17399e-25	5.66127e-226	1
Rps2	1.79903e-136	-0.39425	0.986	0.999	5.58654e-132	2.28585e-274	-0.388505	0.994	0.999	7.09824e-270	1.79903e-136	4.57169e-274	1
Sptssa	8.30549e-37	-0.394599	0.498	0.683	2.5791e-32	3.07885e-75	-0.381098	0.498	0.7	9.56074e-71	8.30549e-37	6.15769e-75	1
Rpl5	3.11862e-134	-0.395191	0.98	0.997	9.68424e-130	2.24707e-179	-0.333372	0.97	0.992	6.97782e-175	3.11862e-134	4.49414e-179	1
Anxa1	1.27069e-54	-0.400454	0.006	0.223	3.94586e-50	9.76677e-82	-0.338421	0.048	0.225	3.03287e-77	1.27069e-54	1.95335e-81	1
Sema4a	6.49376e-65	-0.402304	0.026	0.289	2.01651e-60	1.00095e-108	-0.359097	0.018	0.215	3.10826e-104	6.49376e-65	2.00191e-108	1
Igfbp7	4.55613e-30	-0.408207	0.019	0.156	1.41481e-25	1.32194e-39	-0.534811	0.053	0.157	4.10503e-35	4.55613e-30	2.64389e-39	1
Junb	3.5574e-48	-0.411264	0.954	0.986	1.10468e-43	2.59263e-68	-0.262545	0.959	0.99	8.05089e-64	3.5574e-48	5.18526e-68	1
Itgal	1.47416e-59	-0.414042	0.417	0.689	4.57771e-55	8.8987e-82	-0.366587	0.341	0.578	2.76331e-77	1.47416e-59	1.77974e-81	1
Prdx6	8.23965e-66	-0.419905	0.687	0.89	2.55866e-61	1.52939e-115	-0.382866	0.715	0.894	4.7492e-111	8.23965e-66	3.05877e-115	1
Il18r1	2.16778e-60	-0.425276	0.449	0.731	6.7316e-56	1.35285e-48	-0.260705	0.478	0.668	4.20101e-44	1.35285e-48	4.33555e-60	1
Grap2	1.70443e-38	-0.429799	0.439	0.654	5.29276e-34	1.45818e-82	-0.393994	0.385	0.624	4.52808e-78	1.70443e-38	2.91635e-82	1
Rpl29	5.91203e-196	-0.433791	0.996	1	1.83586e-191	1.18807e-252	-0.350592	0.99	0.999	3.6893e-248	5.91203e-196	2.37613e-252	1
Ramp3	8.58788e-18	-0.436298	0.2	0.33	2.66679e-13	2.3555e-95	-0.608442	0.152	0.386	7.31455e-91	8.58788e-18	4.71101e-95	1
Rps8	2.1574e-181	-0.436649	0.998	1	6.69936e-177	0	-0.439347	0.996	0.999	0	2.1574e-181	0	1
mt-Nd1	9.40475e-110	-0.440062	0.937	0.992	2.92046e-105	5.37047e-121	-0.300783	0.956	0.986	1.66769e-116	9.40475e-110	1.07409e-120	1
Actn2	3.38527e-50	-0.441148	0.073	0.311	1.05123e-45	3.68196e-81	-0.407181	0.107	0.309	1.14336e-76	3.38527e-50	7.36392e-81	1
Itk	1.20859e-55	-0.445195	0.484	0.732	3.75305e-51	5.70639e-73	-0.35319	0.494	0.717	1.77201e-68	1.20859e-55	1.14128e-72	1
Pde4b	1.2251e-64	-0.457475	0.289	0.594	3.8043e-60	9.43045e-55	-0.283507	0.32	0.526	2.92844e-50	9.43045e-55	2.4502e-64	1
Arap2	2.76497e-63	-0.472226	0.226	0.529	8.58606e-59	3.63682e-99	-0.385646	0.164	0.42	1.12934e-94	2.76497e-63	7.27364e-99	1
Fasl	3.58151e-73	-0.479054	0.033	0.323	1.11217e-68	2.56223e-126	-0.47502	0.07	0.323	7.95649e-122	3.58151e-73	5.12446e-126	1
Il18rap	1.40108e-64	-0.486723	0.166	0.461	4.35079e-60	8.92801e-64	-0.298315	0.112	0.29	2.77241e-59	8.92801e-64	2.80217e-64	1
B4galnt1	1.11484e-67	-0.493134	0.339	0.64	3.4619e-63	1.00961e-122	-0.463627	0.272	0.566	3.13515e-118	1.11484e-67	2.01922e-122	1
Cd96	1.09022e-79	-0.494881	0.102	0.436	3.38546e-75	4.26092e-88	-0.317812	0.143	0.382	1.32314e-83	1.09022e-79	8.52184e-88	1
Zeb2	3.666e-63	-0.509227	0.021	0.272	1.1384e-58	3.14649e-63	-0.359047	0.073	0.233	9.77079e-59	3.666e-63	6.29297e-63	1
Tnf	3.12706e-36	-0.510222	0.06	0.245	9.71047e-32	1.21572e-45	-0.362181	0.113	0.261	3.77519e-41	3.12706e-36	2.43145e-45	1
Gtf2i	9.89423e-65	-0.511634	0.161	0.454	3.07245e-60	3.53911e-161	-0.579135	0.078	0.381	1.099e-156	9.89423e-65	7.07823e-161	1
Hcst	1.76133e-101	-0.521363	0.811	0.949	5.46944e-97	6.22572e-154	-0.46519	0.771	0.933	1.93327e-149	1.76133e-101	1.24514e-153	1
Tnfsf8	1.89884e-32	-0.530922	0.054	0.217	5.89647e-28	3.66019e-211	-1.00084	0.082	0.446	1.1366e-206	1.89884e-32	7.32037e-211	1
Gch1	4.07767e-66	-0.540013	0.211	0.514	1.26624e-61	3.67569e-78	-0.422514	0.238	0.468	1.14141e-73	4.07767e-66	7.35137e-78	1
Rpl10	9.67104e-197	-0.545275	0.964	0.998	3.00315e-192	0	-0.577563	0.973	0.997	0	9.67104e-197	0	1
Themis	8.97503e-87	-0.551243	0.07	0.411	2.78701e-82	6.30882e-182	-0.552171	0.073	0.405	1.95908e-177	8.97503e-87	1.26176e-181	1
Gramd3	2.0217e-72	-0.556607	0.517	0.784	6.27799e-68	6.09952e-209	-0.797396	0.282	0.651	1.89409e-204	2.0217e-72	1.2199e-208	1
Ifng	9.45513e-39	-0.567997	0.023	0.196	2.9361e-34	8.07945e-82	-0.517901	0.015	0.168	2.50891e-77	9.45513e-39	1.61589e-81	1
Satb1	1.19054e-84	-0.576423	0.408	0.747	3.69698e-80	6.69927e-75	-0.394746	0.411	0.637	2.08032e-70	6.69927e-75	2.38107e-84	1
Klrc1	8.90596e-73	-0.594499	0.024	0.304	2.76557e-68	1.68573e-97	-0.464135	0.015	0.192	5.23469e-93	8.90596e-73	3.37146e-97	1
Ly6c2	3.99237e-26	-0.600691	0.031	0.158	1.23975e-21	1.00815e-44	-0.488621	0.012	0.102	3.1306e-40	3.99237e-26	2.0163e-44	1
Dnajc15	4.27098e-112	-0.601111	0.428	0.77	1.32627e-107	2.11912e-145	-0.503898	0.338	0.643	6.5805e-141	4.27098e-112	4.23824e-145	1
Lgals3	1.8891e-47	-0.634143	0.27	0.507	5.86622e-43	2.22373e-48	-0.431028	0.192	0.354	6.90534e-44	1.8891e-47	4.44745e-48	1
Btg2	3.28165e-109	-0.636388	0.622	0.897	1.01905e-104	9.09785e-255	-0.726196	0.61	0.908	2.82516e-250	3.28165e-109	1.81957e-254	1
Ccl5	0.540759	-0.638786	0.249	0.258	1	0.255725	-0.635643	0.321	0.3	1	0.540759	0.446054	1
Ybx3	4.65736e-100	-0.660976	0.293	0.649	1.44625e-95	2.70838e-70	-0.401994	0.254	0.467	8.41032e-66	2.70838e-70	9.31471e-100	1
Cd40lg	1.05894e-99	-0.66572	0.087	0.458	3.28832e-95	5.36508e-291	-0.927104	0.07	0.512	1.66602e-286	1.05894e-99	1.07302e-290	1
Thy1	3.18535e-134	-0.677578	0.62	0.886	9.89146e-130	9.10248e-131	-0.447322	0.673	0.871	2.82659e-126	9.10248e-131	6.37069e-134	1
Ckb	1.18052e-64	-0.690538	0.227	0.509	3.66587e-60	2.20071e-88	-0.49687	0.195	0.423	6.83388e-84	1.18052e-64	4.40143e-88	1
Itgb1	8.79593e-96	-0.693341	0.365	0.721	2.7314e-91	2.77808e-131	-0.60057	0.267	0.565	8.62678e-127	8.79593e-96	5.55616e-131	1
Ctsw	3.91961e-111	-0.72007	0.378	0.75	1.21716e-106	5.95102e-35	-0.25291	0.527	0.669	1.84797e-30	5.95102e-35	7.83923e-111	1
Klrd1	3.71845e-69	-0.725278	0.022	0.291	1.15469e-64	1.04932e-123	-0.663444	0.01	0.22	3.25845e-119	3.71845e-69	2.09864e-123	1
Nmrk1	9.2366e-94	-0.725783	0.055	0.402	2.86824e-89	1.19173e-168	-0.646208	0.053	0.35	3.70069e-164	9.2366e-94	2.38347e-168	1
Ramp1	4.30689e-65	-0.74072	0.234	0.521	1.33742e-60	1.49583e-09	-0.368805	0.444	0.49	4.64501e-05	1.49583e-09	8.61378e-65	1
Rgcc	1.3342e-68	-0.79958	0.108	0.401	4.14308e-64	1.69669e-137	-0.814347	0.203	0.503	5.26873e-133	1.3342e-68	3.39338e-137	1
Krt83	7.36157e-93	-0.808223	0.079	0.43	2.28599e-88	2.6522e-119	-0.567594	0.143	0.415	8.23588e-115	7.36157e-93	5.3044e-119	1
Dusp2	6.62315e-89	-0.880909	0.486	0.753	2.05669e-84	1.13347e-76	-0.628005	0.473	0.67	3.51977e-72	1.13347e-76	1.32463e-88	1
Tmem176a	6.71177e-75	-0.898755	0.114	0.421	2.08421e-70	9.56933e-161	-0.749671	0.229	0.569	2.97156e-156	6.71177e-75	1.91387e-160	1
Tnfsf11	1.70164e-65	-0.904752	0.1	0.375	5.2841e-61	7.2217e-137	-0.917955	0.183	0.459	2.24255e-132	1.70164e-65	1.44434e-136	1
Tmem176b	6.65931e-78	-0.926958	0.115	0.431	2.06792e-73	8.22378e-178	-0.673082	0.226	0.594	2.55373e-173	6.65931e-78	1.64476e-177	1
Ostf1	3.13371e-250	-0.95283	0.668	0.939	9.73111e-246	1.07877e-280	-0.746273	0.6	0.874	3.3499e-276	3.13371e-250	2.15754e-280	1
Nkg7	1.28024e-94	-0.972338	0.223	0.584	3.97553e-90	6.26343e-42	-0.391104	0.275	0.435	1.94498e-37	6.26343e-42	2.56048e-94	1
Bcl2a1b	3.75778e-217	-1.00007	0.581	0.934	1.1669e-212	7.46264e-134	-0.517311	0.702	0.882	2.31737e-129	7.46264e-134	7.51556e-217	1
Plac8	1.58301e-109	-1.06863	0.165	0.557	4.91571e-105	8.56567e-42	-0.317442	0.132	0.278	2.6599e-37	8.56567e-42	3.16601e-109	1
Bhlhe40	2.28657e-230	-1.07314	0.45	0.87	7.1005e-226	8.98347e-266	-0.778331	0.513	0.833	2.78964e-261	2.28657e-230	1.79669e-265	1
Ifitm3	5.2631e-117	-1.11626	0.152	0.559	1.63435e-112	2.0556e-140	-0.877709	0.072	0.341	6.38327e-136	5.2631e-117	4.11121e-140	1
Furin	2.94476e-186	-1.1463	0.38	0.811	9.14437e-182	1.02139e-195	-0.933602	0.375	0.687	3.17171e-191	2.94476e-186	2.04277e-195	1
Csf2	2.01202e-42	-1.19071	0.032	0.219	6.24792e-38	2.05902e-71	-0.824054	0.015	0.151	6.39387e-67	2.01202e-42	4.11804e-71	1
Ifitm2	3.87696e-119	-1.19691	0.158	0.551	1.20391e-114	4.98271e-109	-0.840201	0.139	0.377	1.54728e-104	4.98271e-109	7.75392e-119	1
Bcl2a1d	7.72064e-253	-1.22855	0.208	0.813	2.39749e-248	2.05216e-243	-0.764649	0.297	0.703	6.37257e-239	2.05216e-243	1.54413e-252	1
Nrgn	2.11948e-43	-1.39908	0.02	0.204	6.58161e-39	8.4689e-99	-1.54811	0.023	0.204	2.62985e-94	2.11948e-43	1.69378e-98	1
Cxcr6	1.0398e-274	-1.46361	0.208	0.827	3.22889e-270	2.18971e-161	-0.515877	0.438	0.797	6.79969e-157	2.18971e-161	2.0796e-274	1
Ifitm2	7.12454e-121	0.703356	0.639	0.398	2.21238e-116	9.54239e-121	0.773336	0.481	0.229	2.9632e-116	9.54239e-121	1.42491e-120	0
Serpinb1a	6.70367e-94	0.533727	0.443	0.223	2.08169e-89	1.13505e-80	0.343239	0.384	0.176	3.52467e-76	1.13505e-80	1.34073e-93	0
Krt83	4.24874e-145	0.512317	0.551	0.263	1.31936e-140	2.10084e-132	0.436262	0.535	0.245	6.52374e-128	2.10084e-132	8.49749e-145	0
Ifitm3	8.53952e-91	0.506351	0.632	0.414	2.65178e-86	8.9167e-158	0.667124	0.459	0.173	2.7689e-153	8.53952e-91	1.78334e-157	0
Lilr4b	1.78755e-98	0.488444	0.574	0.36	5.55088e-94	5.00336e-101	0.388895	0.509	0.26	1.55369e-96	1.78755e-98	1.00067e-100	0
AA467197	1.07807e-106	0.45709	0.695	0.459	3.34775e-102	7.38167e-35	0.284672	0.464	0.305	2.29223e-30	7.38167e-35	2.15615e-106	0
Grap2	2.41423e-101	0.433646	0.734	0.547	7.49691e-97	2.66309e-119	0.423231	0.74	0.47	8.26971e-115	2.41423e-101	5.32619e-119	0
Neurl3	3.36822e-64	0.398472	0.732	0.604	1.04593e-59	7.12165e-142	0.590055	0.819	0.596	2.21149e-137	3.36822e-64	1.42433e-141	0
Sptssa	2.98211e-82	0.393578	0.736	0.602	9.26034e-78	4.30181e-105	0.42707	0.781	0.577	1.33584e-100	2.98211e-82	8.60363e-105	0
Satb1	3.24548e-110	0.381775	0.822	0.616	1.00782e-105	2.76472e-165	0.493661	0.79	0.472	8.58529e-161	3.24548e-110	5.52945e-165	0
Furin	1.87605e-119	0.378828	0.901	0.648	5.82569e-115	9.48449e-88	0.253989	0.787	0.508	2.94522e-83	9.48449e-88	3.75209e-119	0
Plac8	6.90546e-75	0.375338	0.626	0.418	2.14435e-70	1.4642e-56	0.318047	0.353	0.182	4.54678e-52	1.4642e-56	1.38109e-74	0
Il7r	2.61956e-92	0.367621	0.814	0.637	8.13452e-88	2.85893e-199	0.548331	0.922	0.673	8.87784e-195	2.61956e-92	5.71787e-199	0
Tmem176b	1.24912e-69	0.364603	0.51	0.301	3.8789e-65	6.07287e-175	0.485377	0.754	0.364	1.88581e-170	1.24912e-69	1.21457e-174	0
Actn2	3.29331e-86	0.364226	0.398	0.193	1.02267e-81	3.61977e-184	0.521184	0.459	0.156	1.12405e-179	3.29331e-86	7.23953e-184	0
Trat1	5.40557e-87	0.347837	0.48	0.255	1.67859e-82	1.1603e-92	0.344683	0.489	0.247	3.60309e-88	5.40557e-87	2.3206e-92	0
Crip1	3.35097e-59	0.346748	0.972	0.922	1.04058e-54	6.68744e-51	0.338782	0.969	0.919	2.07665e-46	6.68744e-51	6.70195e-59	0
Ramp3	9.02362e-25	0.334806	0.37	0.271	2.80211e-20	5.13124e-147	0.645738	0.513	0.229	1.5934e-142	9.02362e-25	1.02625e-146	0
Cks2	1.03786e-42	0.312075	0.544	0.418	3.22286e-38	1.7738e-30	0.31034	0.44	0.313	5.50819e-26	1.7738e-30	2.07572e-42	0
Pde4b	2.76355e-74	0.305263	0.661	0.476	8.58164e-70	3.04882e-61	0.279364	0.61	0.4	9.4675e-57	3.04882e-61	5.52709e-74	0
Il18r1	2.66959e-76	0.294068	0.792	0.623	8.28988e-72	5.60766e-107	0.346631	0.793	0.531	1.74135e-102	2.66959e-76	1.12153e-106	0
Tmem176a	2.89802e-59	0.290478	0.494	0.298	8.99923e-55	8.92178e-146	0.351541	0.728	0.352	2.77048e-141	2.89802e-59	1.78436e-145	0
Vps37b	3.55397e-56	0.284138	0.857	0.764	1.10361e-51	2.83574e-111	0.421742	0.897	0.753	8.80583e-107	3.55397e-56	5.67148e-111	0
Bhlhe40	1.0677e-82	0.273228	0.927	0.734	3.31552e-78	1.77885e-127	0.362408	0.918	0.657	5.52387e-123	1.0677e-82	3.5577e-127	0
Gramd3	1.31373e-70	0.272495	0.841	0.682	4.07953e-66	9.88616e-123	0.411709	0.744	0.451	3.06995e-118	1.31373e-70	1.97723e-122	0
Prdx6	1.68906e-65	0.269181	0.917	0.825	5.24505e-61	1.93311e-121	0.382493	0.931	0.8	6.00288e-117	1.68906e-65	3.86622e-121	0
Dnajb1	0.00497021	0.268482	0.374	0.352	1	7.90585e-06	0.330835	0.554	0.487	0.2455	0.00497021	1.58116e-05	0
Emb	5.31032e-75	0.26433	0.987	0.935	1.64901e-70	6.14142e-154	0.42507	0.971	0.786	1.90709e-149	5.31032e-75	1.22828e-153	0
Rhoh	4.75014e-23	-0.251333	0.613	0.696	1.47506e-18	1.4526e-54	-0.37414	0.589	0.685	4.51075e-50	4.75014e-23	2.90519e-54	0
Cd247	7.14564e-38	-0.251809	0.611	0.695	2.21894e-33	2.69899e-37	-0.289743	0.519	0.601	8.38118e-33	2.69899e-37	1.42913e-37	0
Hopx	1.95123e-14	-0.253049	0.666	0.71	6.05916e-10	2.40075e-142	-0.845969	0.532	0.71	7.45504e-138	1.95123e-14	4.80149e-142	0
Rel	9.50374e-26	-0.25413	0.393	0.493	2.9512e-21	2.22214e-23	-0.317198	0.39	0.465	6.9004e-19	2.22214e-23	1.90075e-25	0
Cd6	1.20757e-30	-0.254345	0.483	0.586	3.74988e-26	4.32309e-25	-0.252024	0.519	0.584	1.34245e-20	4.32309e-25	2.41515e-30	0
Tgfb1	1.10649e-22	-0.255201	0.66	0.693	3.43597e-18	2.18228e-27	-0.310858	0.641	0.665	6.77663e-23	1.10649e-22	4.36456e-27	0
Sdf4	2.44678e-29	-0.260613	0.837	0.853	7.59798e-25	3.48738e-58	-0.445378	0.796	0.82	1.08294e-53	2.44678e-29	6.97476e-58	0
Vamp8	1.60102e-41	-0.265402	0.577	0.669	4.97164e-37	7.71834e-74	-0.361916	0.549	0.65	2.39677e-69	1.60102e-41	1.54367e-73	0
Arl5a	1.29715e-32	-0.269608	0.128	0.233	4.02804e-28	1.36131e-90	-0.61919	0.125	0.32	4.22729e-86	1.29715e-32	2.72263e-90	0
Stat3	8.80789e-44	-0.270763	0.511	0.64	2.73511e-39	1.65291e-33	-0.299532	0.489	0.563	5.13277e-29	1.65291e-33	1.76158e-43	0
Rbpj	2.50765e-25	-0.277589	0.35	0.437	7.787e-21	5.5162e-21	-0.308351	0.39	0.447	1.71294e-16	5.5162e-21	5.01529e-25	0
Ubash3b	3.50614e-71	-0.278334	0.063	0.215	1.08876e-66	5.30626e-48	-0.326184	0.091	0.219	1.64775e-43	5.30626e-48	7.01228e-71	0
Arid5b	8.13579e-36	-0.279526	0.336	0.473	2.52641e-31	1.54244e-32	-0.319898	0.321	0.431	4.78975e-28	1.54244e-32	1.62716e-35	0
Ctsd	4.55135e-23	-0.28044	0.694	0.724	1.41333e-18	1.09649e-33	-0.328364	0.54	0.605	3.40493e-29	4.55135e-23	2.19298e-33	0
Fam46a	1.5297e-25	-0.280882	0.154	0.252	4.75018e-21	2.48578e-46	-0.619507	0.205	0.339	7.7191e-42	1.5297e-25	4.97157e-46	0
Pglyrp1	2.74845e-31	-0.281249	0.245	0.359	8.53477e-27	2.61218e-79	-0.50289	0.128	0.314	8.11161e-75	2.74845e-31	5.22436e-79	0
Ikzf3	5.34264e-63	-0.28288	0.095	0.249	1.65905e-58	1.00949e-50	-0.314885	0.136	0.287	3.13476e-46	1.00949e-50	1.06853e-62	0
Faim	6.9739e-36	-0.283558	0.193	0.315	2.16561e-31	1.62529e-45	-0.358865	0.176	0.312	5.047e-41	6.9739e-36	3.25057e-45	0
Gimap7	1.74968e-12	-0.286244	0.51	0.545	5.43329e-08	2.39777e-22	-0.353031	0.467	0.516	7.4458e-18	1.74968e-12	4.79554e-22	0
Sla	2.18596e-47	-0.286666	0.58	0.709	6.78806e-43	5.13412e-39	-0.293506	0.568	0.648	1.5943e-34	5.13412e-39	4.37192e-47	0
H2afz	1.79266e-31	-0.287411	0.932	0.934	5.56674e-27	8.97778e-68	-0.413852	0.903	0.92	2.78787e-63	1.79266e-31	1.79556e-67	0
Zbp1	9.717e-15	-0.294527	0.312	0.378	3.01742e-10	1.01789e-07	-0.251989	0.27	0.305	0.00316084	1.01789e-07	1.9434e-14	0
Il6st	1.65406e-74	-0.295124	0.012	0.129	5.13636e-70	1.75414e-55	-0.303166	0.021	0.135	5.44712e-51	1.75414e-55	3.30812e-74	0
Gm45716	3.79545e-75	-0.296636	0.052	0.202	1.1786e-70	1.2096e-77	-0.497174	0.072	0.245	3.75618e-73	3.79545e-75	2.41921e-77	0
Ucp2	1.23124e-36	-0.309257	0.878	0.888	3.82337e-32	5.58303e-51	-0.423917	0.858	0.852	1.7337e-46	1.23124e-36	1.11661e-50	0
Samsn1	2.34416e-30	-0.310202	0.503	0.61	7.27933e-26	6.49584e-106	-0.612436	0.512	0.68	2.01715e-101	2.34416e-30	1.29917e-105	0
Dusp4	4.44042e-56	-0.310496	0.125	0.274	1.37888e-51	2.69877e-68	-0.416486	0.152	0.336	8.38048e-64	4.44042e-56	5.39753e-68	0
Matk	7.18175e-60	-0.315655	0.081	0.222	2.23015e-55	1.78686e-74	-0.426669	0.073	0.242	5.54872e-70	7.18175e-60	3.57371e-74	0
Rabgap1l	2.73155e-55	-0.317795	0.265	0.427	8.4823e-51	5.30221e-74	-0.436667	0.286	0.463	1.6465e-69	2.73155e-55	1.06044e-73	0
Stx11	8.22696e-38	-0.322245	0.293	0.421	2.55472e-33	7.14812e-68	-0.478122	0.22	0.394	2.2197e-63	8.22696e-38	1.42962e-67	0
Il1r2	1.2302e-13	-0.328166	0.279	0.347	3.82014e-09	2.05346e-59	-0.646215	0.064	0.206	6.3766e-55	1.2302e-13	4.10692e-59	0
Prkch	4.07913e-70	-0.339663	0.333	0.529	1.26669e-65	6.55378e-57	-0.363743	0.348	0.499	2.03515e-52	6.55378e-57	8.15827e-70	0
Itga4	6.46885e-48	-0.344376	0.232	0.385	2.00877e-43	3.54194e-25	-0.308261	0.29	0.38	1.09988e-20	3.54194e-25	1.29377e-47	0
Cebpb	3.92809e-15	-0.347152	0.406	0.472	1.21979e-10	4.71708e-16	-0.392081	0.599	0.606	1.4648e-11	3.92809e-15	9.43417e-16	0
Tnfrsf4	8.53548e-12	-0.350087	0.81	0.798	2.65052e-07	1.02439e-53	-0.633276	0.788	0.788	3.18103e-49	8.53548e-12	2.04877e-53	0
Gem	1.43104e-45	-0.351429	0.148	0.285	4.4438e-41	5.72439e-78	-0.605877	0.099	0.286	1.77759e-73	1.43104e-45	1.14488e-77	0
Rilpl2	6.74318e-57	-0.357318	0.395	0.554	2.09396e-52	1.36342e-90	-0.535218	0.246	0.452	4.23384e-86	6.74318e-57	2.72685e-90	0
Ctsb	7.46442e-83	-0.364452	0.562	0.706	2.31793e-78	2.92183e-101	-0.506476	0.504	0.643	9.07316e-97	7.46442e-83	5.84366e-101	0
Atp11b	4.25696e-42	-0.369839	0.305	0.44	1.32191e-37	1.25322e-22	-0.325754	0.328	0.408	3.89164e-18	1.25322e-22	8.51393e-42	0
Prkca	1.57656e-59	-0.370198	0.21	0.374	4.8957e-55	1.01526e-42	-0.376587	0.29	0.418	3.1527e-38	1.01526e-42	3.15313e-59	0
Ndufa4	4.6477e-81	-0.371212	0.538	0.706	1.44325e-76	1.72244e-58	-0.307737	0.633	0.733	5.34869e-54	1.72244e-58	9.29541e-81	0
Tspan32	1.10844e-97	-0.3743	0.053	0.232	3.44203e-93	4.67948e-89	-0.463778	0.124	0.329	1.45312e-84	4.67948e-89	2.21687e-97	0
Nrip1	1.2776e-51	-0.377563	0.387	0.539	3.96734e-47	2.36847e-76	-0.549344	0.492	0.631	7.3548e-72	1.2776e-51	4.73693e-76	0
Itgav	1.60417e-47	-0.380511	0.16	0.296	4.98142e-43	8.19783e-101	-0.693991	0.199	0.413	2.54567e-96	1.60417e-47	1.63957e-100	0
Samhd1	1.06731e-16	-0.38324	0.591	0.63	3.31433e-12	6.87079e-21	-0.390299	0.597	0.618	2.13359e-16	1.06731e-16	1.37416e-20	0
Tnfrsf18	1.98708e-32	-0.389767	0.744	0.796	6.17048e-28	8.78933e-99	-0.606696	0.682	0.778	2.72935e-94	1.98708e-32	1.75787e-98	0
Pmepa1	3.83748e-60	-0.396067	0.318	0.488	1.19165e-55	9.14011e-57	-0.432426	0.443	0.575	2.83828e-52	9.14011e-57	7.67496e-60	0
Slamf6	2.31875e-64	-0.401201	0.129	0.29	7.2004e-60	5.33157e-23	-0.281781	0.134	0.221	1.65561e-18	5.33157e-23	4.63749e-64	0
Timp2	1.45871e-92	-0.402883	0.131	0.333	4.52973e-88	4.18906e-115	-0.576678	0.168	0.407	1.30083e-110	1.45871e-92	8.37813e-115	0
Isg15	1.08106e-10	-0.423654	0.237	0.296	3.35702e-06	0.000156664	-0.461055	0.302	0.318	1	0.000156664	2.16212e-10	0
Ptprcap	2.11362e-145	-0.437884	0.849	0.904	6.56341e-141	1.2132e-168	-0.5382	0.836	0.881	3.76735e-164	2.11362e-145	2.4264e-168	0
Sh2d1a	2.15999e-70	-0.461157	0.352	0.526	6.70743e-66	1.51884e-59	-0.485189	0.262	0.416	4.71644e-55	1.51884e-59	4.31999e-70	0
Glrx	1.90445e-35	-0.486238	0.32	0.433	5.91389e-31	2.94736e-109	-0.828878	0.335	0.526	9.15243e-105	1.90445e-35	5.89471e-109	0
Ptms	1.92531e-128	-0.576371	0.23	0.482	5.97868e-124	1.53097e-130	-0.659114	0.199	0.454	4.75411e-126	1.92531e-128	3.06193e-130	0
Maf	2.14745e-104	-0.578511	0.278	0.51	6.66849e-100	1.63402e-135	-0.761854	0.442	0.651	5.07414e-131	2.14745e-104	3.26805e-135	0
Pdcd1	1.67297e-120	-0.600177	0.142	0.383	5.19508e-116	4.3649e-107	-0.627876	0.071	0.288	1.35543e-102	4.3649e-107	3.34595e-120	0
Rgs16	1.0167e-110	-0.610034	0.033	0.215	3.15716e-106	1.43388e-96	-0.669084	0.073	0.28	4.45262e-92	1.43388e-96	2.0334e-110	0
Nkg7	4.36012e-26	-0.610578	0.516	0.552	1.35395e-21	2.5632e-39	-0.735969	0.308	0.421	7.95951e-35	4.36012e-26	5.1264e-39	0
Igfbp7	8.72382e-87	-0.622195	0.046	0.205	2.70901e-82	6.90234e-54	-0.592287	0.041	0.162	2.14338e-49	6.90234e-54	1.74476e-86	0
Foxp3	1.23858e-107	-0.632009	0.009	0.165	3.84616e-103	2.61524e-157	-0.829365	0.032	0.299	8.12111e-153	1.23858e-107	5.23048e-157	0
Ctla4	1.23036e-69	-0.633617	0.721	0.795	3.82065e-65	1.71366e-158	-0.992392	0.746	0.823	5.32143e-154	1.23036e-69	3.42732e-158	0
Cd27	3.50265e-164	-0.655494	0.029	0.269	1.08768e-159	1.98167e-182	-0.830278	0.055	0.36	6.15369e-178	3.50265e-164	3.96335e-182	0
Il17a	8.25876e-14	-0.721381	0.055	0.103	2.56459e-09	7.17527e-08	-0.613667	0.088	0.126	0.00222814	7.17527e-08	1.65175e-13	0
Ighm	6.75e-105	-0.723839	0.079	0.272	2.09608e-100	1.28327e-116	-0.758465	0.086	0.313	3.98494e-112	6.75e-105	2.56654e-116	0
Areg	3.02475e-25	-0.752076	0.158	0.251	9.39275e-21	1.57006e-61	-1.06495	0.128	0.287	4.8755e-57	3.02475e-25	3.14011e-61	0
Csf2	1.07853e-22	-0.843709	0.146	0.231	3.34915e-18	0.48851	-0.4041	0.115	0.107	1	0.48851	2.15706e-22	0
Lag3	5.78257e-153	-0.868499	0.056	0.302	1.79566e-148	1.40702e-144	-0.871144	0.033	0.287	4.36922e-140	1.40702e-144	1.15651e-152	0
Izumo1r	1.86235e-184	-0.938537	0.015	0.266	5.78314e-180	1.66244e-244	-1.20241	0.036	0.405	5.16236e-240	1.86235e-184	3.32487e-244	0
Tnfrsf9	2.04338e-111	-0.965023	0.189	0.411	6.3453e-107	1.63426e-173	-1.27464	0.177	0.472	5.07487e-169	2.04338e-111	3.26852e-173	0
Ikzf2	7.87835e-160	-1.22531	0.013	0.235	2.44646e-155	1.02483e-224	-1.56663	0.047	0.395	3.1824e-220	7.87835e-160	2.04966e-224	0
Gzmb	1.20639e-59	-1.27978	0.072	0.202	3.74622e-55	5.24607e-91	-1.37985	0.045	0.227	1.62906e-86	1.20639e-59	1.04921e-90	0
Ifi27l2a	4.8593e-262	-1.45304	0.317	0.677	1.50896e-257	5.007e-284	-1.26502	0.613	0.863	1.55482e-279	4.8593e-262	1.0014e-283	0
Nrgn	3.14912e-137	-1.60579	0.052	0.273	9.77896e-133	7.18265e-64	-1.41229	0.051	0.192	2.23043e-59	7.18265e-64	6.29824e-137	0
Ccl5	4.08379e-60	-1.65622	0.167	0.322	1.26814e-55	4.1035e-55	-1.6565	0.202	0.352	1.27426e-50	4.1035e-55	8.16759e-60	0
Nrgn	0	2.35208	0.583	0.044	0	0	2.61054	0.643	0.033	0	0	0	2
Lag3	0	1.32568	0.584	0.068	0	4.45773e-277	0.855617	0.548	0.131	1.38426e-272	4.45773e-277	0	2
Tnfsf11	0	1.242	0.752	0.2	0	0	1.14134	0.79	0.278	0	0	0	2
Il1r2	0	1.12379	0.674	0.198	0	2.13787e-277	1.11586	0.46	0.093	6.63871e-273	2.13787e-277	0	2
Igfbp7	0	1.12031	0.451	0.032	0	0	1.3679	0.494	0.039	0	0	0	2
Ramp1	0	1.03309	0.818	0.371	0	0	1.22355	0.815	0.397	0	0	0	2
Rgs16	0	0.991087	0.403	0.049	0	1.31267e-236	1.01471	0.527	0.144	4.07623e-232	1.31267e-236	0	2
Rbpj	0	0.870645	0.811	0.262	0	1.16748e-266	0.694099	0.803	0.342	3.62536e-262	1.16748e-266	0	2
Il17a	6.98232e-78	1.38149	0.185	0.049	2.16822e-73	1.5962e-303	1.91108	0.381	0.052	4.95668e-299	6.98232e-78	3.1924e-303	2
Csf2	5.48035e-299	1.69877	0.483	0.098	1.70181e-294	2.07013e-250	1.47276	0.35	0.053	6.42836e-246	2.07013e-250	1.09607e-298	2
Ptms	8.44675e-293	0.801465	0.709	0.263	2.62297e-288	1.85194e-169	0.560171	0.686	0.304	5.75084e-165	1.85194e-169	1.68935e-292	2
Furin	5.62013e-129	0.458941	0.949	0.689	1.74522e-124	2.70155e-287	0.976669	0.913	0.517	8.38911e-283	5.62013e-129	5.40309e-287	2
Camk2n1	3.40146e-274	0.65385	0.647	0.202	1.05626e-269	4.35317e-55	0.294149	0.623	0.385	1.35179e-50	4.35317e-55	6.80293e-274	2
Gimap4	2.31432e-215	-0.655225	0.787	0.924	7.18667e-211	3.16885e-269	-0.89446	0.558	0.873	9.84022e-265	2.31432e-215	6.33769e-269	2
Ece1	9.6577e-259	0.550632	0.411	0.073	2.99901e-254	1.57712e-246	0.505445	0.337	0.047	4.89744e-242	1.57712e-246	1.93154e-258	2
Nr4a1	2.49386e-256	0.814766	0.916	0.57	7.74417e-252	4.36863e-221	0.831409	0.896	0.584	1.35659e-216	4.36863e-221	4.98771e-256	2
Ehd1	6.96092e-255	0.609801	0.772	0.328	2.16158e-250	5.93041e-152	0.526942	0.63	0.276	1.84157e-147	5.93041e-152	1.39218e-254	2
Tmem176a	1.38748e-80	0.545967	0.561	0.32	4.30854e-76	2.46095e-247	0.971721	0.797	0.388	7.64199e-243	1.38748e-80	4.9219e-247	2
Litaf	6.3901e-243	0.612956	0.778	0.348	1.98432e-238	4.62475e-193	0.616975	0.672	0.273	1.43612e-188	4.62475e-193	1.27802e-242	2
Bhlhe40	7.4738e-165	0.450485	0.981	0.76	2.32084e-160	1.07797e-234	0.661698	0.976	0.68	3.34743e-230	7.4738e-165	2.15595e-234	2
Ccl1	1.01919e-183	1.95621	0.224	0.023	3.16488e-179	5.93799e-225	2.41749	0.241	0.021	1.84392e-220	1.01919e-183	1.1876e-224	2
Gimap6	2.85045e-201	-0.618216	0.771	0.915	8.85151e-197	9.29695e-225	-0.787852	0.604	0.863	2.88698e-220	2.85045e-201	1.85939e-224	2
Tgfb1	7.62318e-223	0.682697	0.898	0.605	2.36723e-218	4.77253e-199	0.706075	0.902	0.601	1.48201e-194	4.77253e-199	1.52464e-222	2
Tmem176b	7.60313e-74	0.475785	0.569	0.329	2.361e-69	2.86229e-221	0.749147	0.821	0.403	8.88827e-217	7.60313e-74	5.72458e-221	2
Gadd45b	1.50107e-220	0.658665	0.916	0.617	4.66128e-216	1.23618e-193	0.688624	0.892	0.6	3.83871e-189	1.23618e-193	3.00215e-220	2
Tff1	9.08097e-216	0.790965	0.223	0.013	2.81991e-211	7.27382e-178	0.904157	0.213	0.023	2.25874e-173	7.27382e-178	1.81619e-215	2
Ptprs	4.73632e-188	0.337803	0.244	0.027	1.47077e-183	3.24033e-213	0.452134	0.318	0.05	1.00622e-208	4.73632e-188	6.48067e-213	2
Zeb2	1.09449e-207	0.588983	0.505	0.15	3.39872e-203	1.04013e-211	0.637296	0.462	0.119	3.22991e-207	1.09449e-207	2.08026e-211	2
Stk24	3.07622e-139	0.435453	0.91	0.681	9.5526e-135	2.63755e-209	0.645309	0.916	0.607	8.19037e-205	3.07622e-139	5.27509e-209	2
Bcl2a1d	2.90003e-204	0.552079	0.955	0.66	9.00546e-200	5.19797e-206	0.668544	0.885	0.509	1.61412e-201	2.90003e-204	1.03959e-205	2
Il1r1	5.5078e-101	0.347503	0.447	0.185	1.71034e-96	4.26879e-204	0.516748	0.393	0.087	1.32559e-199	5.5078e-101	8.53759e-204	2
Ucp2	1.5482e-143	0.588534	0.971	0.854	4.80762e-139	1.24428e-197	0.829088	0.954	0.831	3.86385e-193	1.5482e-143	2.48855e-197	2
Ifngr1	1.18391e-168	-0.476279	0.936	0.973	3.67639e-164	3.02662e-194	-0.622051	0.866	0.955	9.39856e-190	1.18391e-168	6.05324e-194	2
Thy1	3.10756e-189	0.477535	0.979	0.809	9.64992e-185	1.34691e-163	0.525108	0.969	0.774	4.18257e-159	1.34691e-163	6.21513e-189	2
Ly6g5b	1.62762e-144	0.405923	0.358	0.1	5.05425e-140	1.30345e-188	0.458644	0.311	0.056	4.0476e-184	1.62762e-144	2.6069e-188	2
Klf2	8.97371e-187	-1.36059	0.14	0.504	2.78661e-182	9.26069e-175	-1.58578	0.164	0.539	2.87572e-170	9.26069e-175	1.79474e-186	2
Ly6a	1.04098e-136	-0.565926	0.93	0.938	3.23254e-132	3.48669e-182	-0.86941	0.777	0.885	1.08272e-177	1.04098e-136	6.97338e-182	2
Rgcc	1.2162e-106	0.568622	0.571	0.292	3.77665e-102	7.31532e-174	0.783111	0.715	0.341	2.27163e-169	1.2162e-106	1.46306e-173	2
Gimap3	2.19897e-130	-0.486283	0.844	0.912	6.82845e-126	2.9384e-173	-0.639478	0.702	0.888	9.12463e-169	2.19897e-130	5.87681e-173	2
Junb	5.7566e-173	0.50631	0.996	0.977	1.7876e-168	6.22859e-149	0.481609	0.997	0.976	1.93416e-144	6.22859e-149	1.15132e-172	2
Nr4a3	9.01473e-173	0.593	0.676	0.31	2.79934e-168	5.64915e-80	0.432851	0.641	0.367	1.75423e-75	5.64915e-80	1.80295e-172	2
Stx11	1.2008e-149	0.593137	0.606	0.286	3.72886e-145	5.4e-167	0.672429	0.624	0.274	1.67686e-162	1.2008e-149	1.08e-166	2
Ostf1	3.98049e-129	0.372389	0.983	0.877	1.23606e-124	8.62998e-167	0.53727	0.951	0.754	2.67987e-162	3.98049e-129	1.726e-166	2
Ctla2a	3.49308e-110	-0.888771	0.506	0.699	1.08471e-105	4.53744e-166	-1.1144	0.518	0.759	1.40901e-161	3.49308e-110	9.07488e-166	2
Ybx3	1.15385e-119	0.472803	0.803	0.535	3.58304e-115	3.26873e-162	0.655295	0.683	0.337	1.01504e-157	1.15385e-119	6.53746e-162	2
Gapdh	4.36835e-160	0.334255	1	0.988	1.3565e-155	1.66872e-150	0.402225	0.997	0.973	5.18189e-146	1.66872e-150	8.7367e-160	2
Ptpn18	2.65102e-138	-0.402432	0.936	0.974	8.23221e-134	5.24377e-160	-0.44251	0.909	0.968	1.62835e-155	2.65102e-138	1.04875e-159	2
Nmrk1	3.83945e-128	0.474938	0.591	0.278	1.19227e-123	2.44297e-159	0.601978	0.529	0.197	7.58615e-155	3.83945e-128	4.88594e-159	2
Ctsd	1.15655e-155	0.644101	0.863	0.66	3.59142e-151	5.38166e-77	0.484888	0.769	0.543	1.67117e-72	5.38166e-77	2.31309e-155	2
S100a4	1.71407e-150	0.522565	0.962	0.828	5.3227e-146	6.45458e-154	0.582519	0.949	0.786	2.00434e-149	1.71407e-150	1.29092e-153	2
Scn1b	2.8733e-153	0.309906	0.2	0.022	8.92246e-149	2.99277e-96	0.301032	0.187	0.039	9.29346e-92	2.99277e-96	5.7466e-153	2
H2-DMa	6.4533e-131	0.363353	0.374	0.116	2.00394e-126	8.34025e-153	0.497406	0.448	0.147	2.5899e-148	6.4533e-131	1.66805e-152	2
Slc29a1	1.88304e-86	0.261496	0.283	0.094	5.8474e-82	1.067e-150	0.429403	0.389	0.111	3.31336e-146	1.88304e-86	2.134e-150	2
Nfkb1	1.26606e-143	0.486661	0.923	0.695	3.93151e-139	1.89291e-147	0.561444	0.92	0.676	5.87806e-143	1.26606e-143	3.78583e-147	2
Pdcd1	7.66467e-147	0.455359	0.525	0.199	2.38011e-142	1.17293e-133	0.545973	0.463	0.166	3.64229e-129	1.17293e-133	1.53293e-146	2
Klrc1	9.62339e-94	0.38993	0.455	0.205	2.98835e-89	1.01562e-146	0.572977	0.342	0.091	3.1538e-142	9.62339e-94	2.03124e-146	2
Capg	1.92206e-146	0.5214	0.924	0.708	5.96858e-142	1.14774e-70	0.371491	0.924	0.763	3.56408e-66	1.14774e-70	3.84413e-146	2
Rorc	8.25454e-94	0.253121	0.219	0.055	2.56328e-89	1.94524e-142	0.374372	0.282	0.062	6.04054e-138	8.25454e-94	3.89047e-142	2
Ms4a6b	1.71237e-141	-0.558145	0.84	0.896	5.31742e-137	2.25402e-69	-0.452061	0.774	0.832	6.99941e-65	2.25402e-69	3.42474e-141	2
Samhd1	2.00305e-140	-0.847051	0.454	0.668	6.22008e-136	4.53303e-141	-0.871292	0.4	0.662	1.40764e-136	2.00305e-140	9.06605e-141	2
Ermn	6.41231e-141	0.492169	0.688	0.338	1.99122e-136	9.58856e-103	0.466392	0.44	0.178	2.97754e-98	9.58856e-103	1.28246e-140	2
Slc15a3	1.46418e-139	0.38938	0.329	0.087	4.54672e-135	5.57856e-133	0.429805	0.391	0.121	1.73231e-128	5.57856e-133	2.92836e-139	2
Cxcr6	1.22926e-115	0.404881	0.954	0.676	3.81723e-111	6.81555e-139	0.610254	0.934	0.631	2.11643e-134	1.22926e-115	1.36311e-138	2
Lta	4.45721e-138	0.525353	0.348	0.098	1.3841e-133	4.22347e-138	0.581814	0.325	0.085	1.31151e-133	4.45721e-138	8.44694e-138	2
Gimap7	9.707e-119	-0.695474	0.349	0.592	3.01432e-114	4.53768e-138	-0.81716	0.244	0.562	1.40909e-133	9.707e-119	9.07536e-138	2
Gem	5.43962e-138	0.593443	0.436	0.156	1.68917e-133	2.16219e-121	0.713927	0.454	0.176	6.71423e-117	2.16219e-121	1.08792e-137	2
Rps27	1.63443e-135	-0.274552	1	1	5.07539e-131	5.90942e-106	-0.274962	1	1	1.83505e-101	5.90942e-106	3.26886e-135	2
Csnk2b	1.5434e-132	0.422174	0.88	0.644	4.79272e-128	3.01482e-135	0.489249	0.826	0.55	9.36191e-131	1.5434e-132	6.02963e-135	2
S1pr1	1.49253e-134	-0.654246	0.089	0.384	4.63474e-130	3.14888e-82	-0.665808	0.078	0.307	9.77823e-78	3.14888e-82	2.98505e-134	2
Il7r	7.08612e-134	-0.78308	0.584	0.755	2.20045e-129	5.93412e-106	-0.635174	0.621	0.778	1.84272e-101	5.93412e-106	1.41722e-133	2
Mapkapk3	1.35665e-132	0.437923	0.817	0.503	4.21281e-128	2.12149e-106	0.458498	0.693	0.389	6.58785e-102	2.12149e-106	2.71331e-132	2
Arl3	2.89314e-132	0.314851	0.351	0.1	8.98408e-128	4.79678e-129	0.338722	0.34	0.095	1.48954e-124	4.79678e-129	5.78629e-132	2
Ckb	5.64226e-132	0.592098	0.701	0.396	1.75209e-127	1.42989e-104	0.603225	0.573	0.303	4.44023e-100	1.42989e-104	1.12845e-131	2
Hilpda	2.51292e-130	0.544715	0.787	0.499	7.80336e-126	5.2261e-82	0.495065	0.634	0.376	1.62286e-77	5.2261e-82	5.02583e-130	2
Cd82	3.54667e-96	0.376086	0.888	0.686	1.10135e-91	7.60507e-130	0.486957	0.894	0.642	2.3616e-125	3.54667e-96	1.52101e-129	2
Mdfic	1.87468e-126	0.389665	0.509	0.208	5.82143e-122	3.99237e-59	0.277683	0.529	0.29	1.23975e-54	3.99237e-59	3.74935e-126	2
Bcl2a1b	3.691e-125	0.375883	0.986	0.855	1.14617e-120	5.68721e-124	0.478966	0.961	0.796	1.76605e-119	5.68721e-124	7.38201e-125	2
Dusp2	1.21779e-123	0.465577	0.91	0.654	3.7816e-119	2.80106e-37	0.293332	0.76	0.575	8.69813e-33	2.80106e-37	2.43558e-123	2
Ifng	2.90436e-123	0.805151	0.35	0.114	9.01891e-119	2.00223e-33	0.386702	0.212	0.101	6.21753e-29	2.00223e-33	5.80872e-123	2
Nr4a2	7.035e-123	0.505176	0.454	0.177	2.18458e-118	1.43496e-49	0.321149	0.4	0.211	4.45598e-45	1.43496e-49	1.407e-122	2
Rel	4.77296e-100	0.449048	0.658	0.381	1.48215e-95	4.23549e-122	0.508613	0.697	0.382	1.31525e-117	4.77296e-100	8.47098e-122	2
Pim3	3.77091e-121	0.442933	0.493	0.205	1.17098e-116	2.6525e-120	0.486275	0.558	0.253	8.23681e-116	2.6525e-120	7.54182e-121	2
Ikzf2	7.07027e-57	-1.02679	0.033	0.178	2.19553e-52	4.95174e-120	-1.4858	0.052	0.346	1.53766e-115	7.07027e-57	9.90349e-120	2
Cxcr3	5.7527e-120	-0.651582	0.231	0.507	1.78639e-115	1.28818e-84	-0.604102	0.247	0.491	4.00018e-80	1.28818e-84	1.15054e-119	2
Phlda1	1.31873e-113	0.460835	0.485	0.209	4.09507e-109	1.75228e-119	0.706827	0.556	0.256	5.44135e-115	1.31873e-113	3.50455e-119	2
Fam162a	2.2796e-119	0.443672	0.592	0.293	7.07886e-115	5.45636e-108	0.4104	0.555	0.258	1.69436e-103	5.45636e-108	4.55921e-119	2
Smim3	2.65839e-117	0.329525	0.439	0.164	8.2551e-113	2.27854e-108	0.322947	0.324	0.099	7.07556e-104	2.27854e-108	5.31678e-117	2
Dusp4	3.81777e-116	0.405905	0.402	0.146	1.18553e-111	1.57045e-114	0.494502	0.521	0.224	4.87672e-110	1.57045e-114	7.63554e-116	2
Izumo1r	2.90793e-75	-0.762556	0.026	0.205	9.02998e-71	2.39105e-115	-1.04242	0.059	0.348	7.42494e-111	2.90793e-75	4.78211e-115	2
Cd4	4.42796e-73	0.307652	0.862	0.659	1.37502e-68	4.31414e-114	0.472371	0.799	0.508	1.33967e-109	4.42796e-73	8.62829e-114	2
Fam110a	9.98564e-114	0.380687	0.506	0.215	3.10084e-109	1.26959e-59	0.26895	0.43	0.214	3.94245e-55	1.26959e-59	1.99713e-113	2
Hsd17b10	7.23323e-85	0.406367	0.603	0.345	2.24613e-80	7.56844e-112	0.541126	0.604	0.318	2.35023e-107	7.23323e-85	1.51369e-111	2
Map3k8	1.50552e-57	0.308465	0.66	0.436	4.67509e-53	2.21731e-111	0.486636	0.634	0.327	6.8854e-107	1.50552e-57	4.43461e-111	2
Dhrs3	7.24565e-65	0.258296	0.338	0.147	2.24999e-60	3.39067e-111	0.421554	0.346	0.114	1.05291e-106	7.24565e-65	6.78134e-111	2
Ctsw	3.67377e-111	0.420471	0.889	0.638	1.14082e-106	1.10826e-29	0.293069	0.733	0.601	3.44149e-25	1.10826e-29	7.34755e-111	2
H2-Q7	1.02162e-52	-0.288636	0.965	0.956	3.17242e-48	5.2984e-110	-0.405849	0.968	0.979	1.64531e-105	1.02162e-52	1.05968e-109	2
Dusp14	2.85258e-109	0.319353	0.191	0.034	8.85811e-105	1.73926e-89	0.419526	0.259	0.077	5.40092e-85	1.73926e-89	5.70515e-109	2
Id2	7.29939e-109	0.440356	0.894	0.65	2.26668e-104	1.89627e-44	0.279512	0.852	0.659	5.88848e-40	1.89627e-44	1.45988e-108	2
Rnh1	3.10094e-69	0.318423	0.743	0.509	9.62934e-65	9.95356e-109	0.449743	0.715	0.425	3.09088e-104	3.10094e-69	1.99071e-108	2
Marcksl1	8.99413e-86	0.374303	0.274	0.093	2.79295e-81	2.82772e-108	0.453566	0.244	0.059	8.78092e-104	8.99413e-86	5.65544e-108	2
Rilpl2	1.24472e-90	0.436376	0.686	0.42	3.86523e-86	1.52097e-107	0.532793	0.63	0.333	4.72305e-103	1.24472e-90	3.04193e-107	2
Myl12a	5.07599e-105	0.292465	0.986	0.911	1.57625e-100	2.60176e-84	0.321922	0.962	0.873	8.07925e-80	2.60176e-84	1.0152e-104	2
AC163354.1	8.36001e-105	0.410551	0.32	0.106	2.59603e-100	5.06807e-56	0.250814	0.136	0.034	1.57379e-51	5.06807e-56	1.672e-104	2
Tnfsf14	2.01869e-99	0.267937	0.226	0.055	6.26864e-95	2.02199e-104	0.308893	0.215	0.047	6.27887e-100	2.01869e-99	4.04397e-104	2
Ndfip1	3.21545e-103	0.382913	0.864	0.629	9.98494e-99	2.4225e-64	0.325001	0.804	0.587	7.52259e-60	2.4225e-64	6.4309e-103	2
Cd27	7.53989e-76	-0.545466	0.031	0.213	2.34136e-71	3.35785e-102	-0.760512	0.053	0.318	1.04271e-97	7.53989e-76	6.71569e-102	2
Txnip	1.05203e-100	-0.633414	0.352	0.576	3.26688e-96	1.312e-68	-0.59514	0.384	0.572	4.07416e-64	1.312e-68	2.10407e-100	2
Gimap9	1.09261e-60	-0.403704	0.497	0.618	3.39289e-56	1.02389e-99	-0.57379	0.427	0.639	3.17947e-95	1.09261e-60	2.04777e-99	2
Gramd3	2.16845e-98	-0.490994	0.646	0.784	6.73368e-94	1.66655e-51	-0.521883	0.412	0.569	5.17513e-47	1.66655e-51	4.33689e-98	2
Vps37b	6.89832e-76	-0.496262	0.745	0.823	2.14214e-71	2.40675e-97	-0.657031	0.716	0.816	7.47368e-93	6.89832e-76	4.8135e-97	2
Cebpb	5.52957e-29	-0.472975	0.377	0.467	1.7171e-24	1.45876e-96	-0.732468	0.423	0.646	4.52988e-92	5.52957e-29	2.91751e-96	2
Anxa2	4.71678e-96	0.445152	0.777	0.526	1.4647e-91	4.64842e-27	0.279666	0.619	0.462	1.44347e-22	4.64842e-27	9.43356e-96	2
Ctsb	2.37681e-95	0.375539	0.819	0.587	7.38069e-91	2.46738e-93	0.371243	0.814	0.551	7.66196e-89	2.46738e-93	4.75361e-95	2
Reep5	4.34658e-75	0.295225	0.906	0.721	1.34974e-70	4.01621e-95	0.374031	0.874	0.647	1.24715e-90	4.34658e-75	8.03243e-95	2
Ighm	2.27391e-78	-0.699754	0.047	0.239	7.06119e-74	4.65173e-95	-0.77739	0.042	0.292	1.4445e-90	2.27391e-78	9.30346e-95	2
Pgk1	3.88273e-93	0.358668	0.924	0.769	1.2057e-88	5.48241e-95	0.429172	0.823	0.586	1.70245e-90	3.88273e-93	1.09648e-94	2
Stk17b	4.3915e-94	-0.358924	0.928	0.952	1.36369e-89	4.90421e-71	-0.354646	0.883	0.911	1.5229e-66	4.90421e-71	8.783e-94	2
Runx1	3.03052e-78	0.326243	0.564	0.306	9.41066e-74	1.48012e-93	0.4042	0.535	0.258	4.59622e-89	3.03052e-78	2.96024e-93	2
Tpi1	2.17036e-93	0.373965	0.806	0.533	6.73963e-89	5.31841e-91	0.437978	0.665	0.384	1.65153e-86	5.31841e-91	4.34073e-93	2
Trat1	4.50425e-93	-0.575311	0.169	0.411	1.3987e-88	2.70171e-20	-0.348936	0.244	0.338	8.38961e-16	2.70171e-20	9.00849e-93	2
Gng2	6.10108e-76	0.314881	0.874	0.676	1.89457e-71	1.26894e-90	0.390321	0.823	0.566	3.94045e-86	6.10108e-76	2.53789e-90	2
H3f3b	1.98533e-90	-0.289282	0.998	0.999	6.16506e-86	1.039e-51	-0.257982	0.998	0.996	3.2264e-47	1.039e-51	3.97067e-90	2
Foxp3	2.10628e-50	-0.528016	0.01	0.13	6.54062e-46	2.53087e-90	-0.770226	0.027	0.263	7.85911e-86	2.10628e-50	5.06174e-90	2
P2ry10	4.96666e-74	-0.478929	0.405	0.572	1.5423e-69	1.13032e-89	-0.562578	0.384	0.603	3.50998e-85	4.96666e-74	2.26064e-89	2
Klrc2	8.02689e-64	0.250133	0.301	0.124	2.49259e-59	1.51324e-89	0.326533	0.224	0.059	4.69905e-85	8.02689e-64	3.02647e-89	2
B4galnt1	1.03546e-87	0.371987	0.796	0.535	3.21543e-83	2.1559e-40	0.266621	0.641	0.438	6.69472e-36	2.1559e-40	2.07093e-87	2
AA467197	1.18869e-84	0.399913	0.773	0.486	3.69124e-80	2.25014e-87	0.478106	0.564	0.304	6.98736e-83	1.18869e-84	4.50028e-87	2
Tcf7	9.75564e-87	-0.564399	0.157	0.392	3.02942e-82	1.84911e-15	-0.305742	0.267	0.345	5.74203e-11	1.84911e-15	1.95113e-86	2
Fosb	1.60884e-86	0.357655	0.434	0.19	4.99593e-82	1.33477e-81	0.341695	0.52	0.254	4.14486e-77	1.33477e-81	3.21768e-86	2
Igtp	3.29276e-76	-0.603621	0.26	0.45	1.0225e-71	5.2131e-86	-0.70585	0.276	0.499	1.61883e-81	3.29276e-76	1.04262e-85	2
Ccr2	1.85736e-71	-0.54847	0.358	0.547	5.76767e-67	9.5265e-86	-0.78134	0.257	0.499	2.95826e-81	1.85736e-71	1.9053e-85	2
Cox17	3.60506e-85	0.323641	0.869	0.657	1.11948e-80	1.51686e-55	0.291563	0.799	0.589	4.71031e-51	1.51686e-55	7.21012e-85	2
Mrps6	7.91141e-85	0.252639	0.357	0.137	2.45673e-80	4.51797e-60	0.301469	0.462	0.239	1.40297e-55	4.51797e-60	1.58228e-84	2
Sla	3.31647e-83	0.396837	0.826	0.597	1.02986e-78	3.23753e-58	0.361034	0.783	0.586	1.00535e-53	3.23753e-58	6.63293e-83	2
Mbnl1	7.61228e-83	-0.35963	0.853	0.895	2.36384e-78	8.74561e-58	-0.327727	0.855	0.892	2.71577e-53	8.74561e-58	1.52246e-82	2
Elk3	6.3733e-81	0.28376	0.414	0.185	1.9791e-76	2.36224e-67	0.272359	0.409	0.188	7.33547e-63	2.36224e-67	1.27466e-80	2
Arap2	5.15781e-56	0.268944	0.67	0.429	1.60165e-51	7.76572e-81	0.366512	0.558	0.292	2.41149e-76	5.15781e-56	1.55314e-80	2
Zfp36l2	9.60319e-56	-0.488801	0.761	0.825	2.98208e-51	1.38083e-80	-0.581607	0.73	0.84	4.2879e-76	9.60319e-56	2.76167e-80	2
Fyb	1.95629e-80	-0.353941	0.841	0.884	6.07486e-76	6.67783e-53	-0.323238	0.79	0.843	2.07367e-48	6.67783e-53	3.91257e-80	2
Cstb	2.25249e-59	0.292101	0.582	0.349	6.99467e-55	1.98854e-80	0.458497	0.571	0.312	6.175e-76	2.25249e-59	3.97707e-80	2
Ssh2	9.01005e-80	-0.488904	0.3	0.499	2.79789e-75	2.94939e-69	-0.489494	0.255	0.465	9.15875e-65	2.94939e-69	1.80201e-79	2
Timp2	1.28959e-77	0.316595	0.417	0.191	4.00457e-73	9.99931e-80	0.330517	0.558	0.282	3.10508e-75	1.28959e-77	1.99986e-79	2
Plk3	7.4994e-79	0.391669	0.478	0.237	2.32879e-74	1.71177e-71	0.41383	0.46	0.229	5.31557e-67	1.71177e-71	1.49988e-78	2
Tnf	1.29312e-75	0.660886	0.38	0.168	4.01552e-71	1.65913e-78	0.570041	0.398	0.174	5.1521e-74	1.29312e-75	3.31826e-78	2
Aprt	1.53242e-67	0.300708	0.845	0.655	4.75863e-63	2.98793e-78	0.376297	0.801	0.569	9.27842e-74	1.53242e-67	5.97586e-78	2
Socs3	9.59617e-52	-0.506933	0.243	0.399	2.9799e-47	3.42272e-78	-0.622158	0.149	0.384	1.06286e-73	9.59617e-52	6.84544e-78	2
Slamf6	5.63553e-78	-0.503255	0.07	0.274	1.75e-73	1.68632e-29	-0.34207	0.097	0.218	5.23653e-25	1.68632e-29	1.12711e-77	2
Pgam1	2.93739e-77	0.354004	0.835	0.619	9.12149e-73	1.57213e-54	0.319603	0.719	0.499	4.88194e-50	1.57213e-54	5.87479e-77	2
Nkg7	5.40274e-77	0.671193	0.686	0.486	1.67771e-72	5.92709e-12	0.299748	0.46	0.37	1.84054e-07	5.92709e-12	1.08055e-76	2
Bcl6	2.51348e-69	0.27452	0.33	0.138	7.80511e-65	1.25584e-76	0.264629	0.253	0.081	3.89977e-72	2.51348e-69	2.51169e-76	2
Isyna1	1.48267e-76	0.30142	0.464	0.226	4.60414e-72	8.57889e-71	0.320099	0.409	0.188	2.664e-66	8.57889e-71	2.96534e-76	2
Tmem256	1.00712e-62	0.25657	0.487	0.263	3.12742e-58	2.19444e-75	0.325444	0.477	0.236	6.81439e-71	1.00712e-62	4.38888e-75	2
Dut	9.90805e-75	0.373127	0.635	0.395	3.07675e-70	3.69622e-65	0.332607	0.559	0.313	1.14779e-60	3.69622e-65	1.98161e-74	2
Ier5l	1.15778e-74	0.282057	0.212	0.062	3.59526e-70	1.31534e-54	0.419302	0.504	0.296	4.08452e-50	1.31534e-54	2.31556e-74	2
Ech1	1.02849e-71	0.318545	0.778	0.561	3.19378e-67	7.30674e-44	0.264878	0.722	0.522	2.26896e-39	7.30674e-44	2.05699e-71	2
Rnf149	2.61032e-71	0.307327	0.516	0.273	8.10581e-67	1.17563e-56	0.290579	0.485	0.266	3.65069e-52	1.17563e-56	5.22063e-71	2
Zap70	4.71022e-71	0.315341	0.797	0.572	1.46266e-66	2.76855e-66	0.33957	0.749	0.511	8.59718e-62	2.76855e-66	9.42044e-71	2
Txn1	1.19999e-69	0.259318	0.961	0.844	3.72634e-65	9.28046e-60	0.28775	0.924	0.805	2.88186e-55	9.28046e-60	2.39998e-69	2
Ifi203	2.29908e-69	-0.505035	0.405	0.563	7.13933e-65	2.86435e-46	-0.463246	0.446	0.571	8.89465e-42	2.86435e-46	4.59816e-69	2
Atp5g1	1.34983e-66	0.278739	0.862	0.644	4.19162e-62	4.32923e-69	0.325859	0.834	0.609	1.34436e-64	1.34983e-66	8.65846e-69	2
Klrd1	3.55052e-54	0.500663	0.388	0.212	1.10254e-49	4.84521e-69	0.587829	0.3	0.123	1.50458e-64	3.55052e-54	9.69041e-69	2
Irf4	2.57346e-68	0.272073	0.37	0.168	7.99137e-64	8.54312e-68	0.327186	0.372	0.165	2.65289e-63	8.54312e-68	5.14693e-68	2
Il18rap	4.46133e-59	0.287874	0.599	0.363	1.38538e-54	1.78679e-67	0.322401	0.411	0.196	5.54852e-63	4.46133e-59	3.57358e-67	2
Rabgap1l	2.2366e-67	0.310018	0.537	0.298	6.94531e-63	2.05736e-59	0.278331	0.612	0.361	6.38871e-55	2.05736e-59	4.4732e-67	2
Bst2	1.91355e-49	-0.528449	0.426	0.539	5.94213e-45	2.25914e-67	-0.588218	0.359	0.541	7.01531e-63	1.91355e-49	4.51828e-67	2
Crlf2	2.70632e-67	0.278304	0.764	0.52	8.40395e-63	1.55171e-50	0.250955	0.743	0.505	4.81853e-46	1.55171e-50	5.41265e-67	2
Rasgrp2	1.81825e-65	-0.400334	0.113	0.299	5.6462e-61	8.9951e-36	-0.289792	0.056	0.182	2.79325e-31	8.9951e-36	3.63649e-65	2
Klf3	7.12274e-65	-0.411488	0.032	0.195	2.21182e-60	2.86609e-38	-0.368738	0.057	0.188	8.90007e-34	2.86609e-38	1.42455e-64	2
Slc1a5	1.63091e-64	0.291848	0.558	0.322	5.06448e-60	2.9495e-54	0.296622	0.544	0.322	9.15909e-50	2.9495e-54	3.26183e-64	2
Nsd3	2.40837e-64	-0.396595	0.586	0.695	7.47871e-60	1.04648e-38	-0.343184	0.565	0.657	3.24964e-34	1.04648e-38	4.81674e-64	2
Ube2m	3.36866e-63	0.282111	0.751	0.508	1.04607e-58	7.4849e-59	0.32271	0.684	0.465	2.32429e-54	7.4849e-59	6.73731e-63	2
Nfkbid	5.96652e-63	0.340156	0.675	0.435	1.85278e-58	1.11042e-62	0.287412	0.745	0.493	3.44817e-58	1.11042e-62	1.1933e-62	2
Gbp2	1.32494e-62	-0.599878	0.094	0.27	4.11434e-58	6.04288e-53	-0.485285	0.061	0.229	1.87649e-48	6.04288e-53	2.64988e-62	2
Pold4	1.64273e-62	0.285466	0.595	0.358	5.10117e-58	1.69661e-58	0.28457	0.569	0.332	5.26847e-54	1.69661e-58	3.28546e-62	2
Grap2	6.19609e-62	-0.471137	0.546	0.653	1.92407e-57	3.53936e-23	-0.314482	0.494	0.566	1.09908e-18	3.53936e-23	1.23922e-61	2
Selenos	8.39977e-45	0.270814	0.608	0.412	2.60838e-40	7.38992e-62	0.362498	0.58	0.349	2.29479e-57	8.39977e-45	1.47798e-61	2
Arid5a	1.67768e-61	-0.407452	0.409	0.561	5.20969e-57	7.30827e-29	-0.340785	0.325	0.436	2.26944e-24	7.30827e-29	3.35535e-61	2
Ndufs5	3.18823e-61	0.254334	0.734	0.495	9.90041e-57	6.31182e-43	0.252191	0.679	0.469	1.96001e-38	6.31182e-43	6.37646e-61	2
Gbp7	3.29673e-39	-0.407748	0.178	0.307	1.02373e-34	4.76937e-61	-0.482168	0.104	0.297	1.48103e-56	3.29673e-39	9.53873e-61	2
Psmb10	1.82984e-55	-0.369813	0.464	0.579	5.68219e-51	1.98955e-59	-0.410917	0.396	0.557	6.17816e-55	1.82984e-55	3.97911e-59	2
Stat1	3.99416e-52	-0.556437	0.418	0.528	1.24031e-47	9.29622e-58	-0.603902	0.415	0.552	2.88676e-53	3.99416e-52	1.85924e-57	2
Ccl5	0.00178095	-1.02278	0.245	0.261	1	1.30339e-57	-1.79639	0.154	0.342	4.04742e-53	0.00178095	2.60678e-57	2
Gbp3	2.02393e-40	-0.289776	0.045	0.164	6.2849e-36	5.09277e-57	-0.383983	0.023	0.186	1.58146e-52	2.02393e-40	1.01855e-56	2
Stat5a	6.88256e-57	0.257264	0.465	0.251	2.13724e-52	2.0568e-54	0.270123	0.426	0.221	6.38698e-50	2.0568e-54	1.37651e-56	2
Ccr5	4.33315e-36	-0.367656	0.114	0.242	1.34557e-31	5.18832e-56	-0.549969	0.062	0.239	1.61113e-51	4.33315e-36	1.03766e-55	2
Gzmb	6.38736e-50	-1.30466	0.044	0.181	1.98347e-45	6.79373e-56	-1.39561	0.038	0.203	2.10966e-51	6.38736e-50	1.35875e-55	2
Ly6e	1.85115e-55	-0.252736	0.971	0.972	5.74838e-51	2.44118e-50	-0.295741	0.949	0.94	7.5806e-46	2.44118e-50	3.70231e-55	2
Chd3	2.83924e-55	-0.415018	0.189	0.359	8.8167e-51	1.9033e-55	-0.437701	0.292	0.469	5.91033e-51	2.83924e-55	3.80661e-55	2
Neurl3	1.12052e-47	-0.51103	0.592	0.681	3.47955e-43	5.59565e-55	-0.549648	0.555	0.689	1.73762e-50	1.12052e-47	1.11913e-54	2
Rnf138	1.40536e-54	-0.389005	0.518	0.612	4.36405e-50	5.67025e-18	-0.283122	0.503	0.544	1.76078e-13	5.67025e-18	2.81071e-54	2
Ass1	1.63609e-49	-0.44672	0.471	0.593	5.08055e-45	1.85854e-54	-0.455146	0.472	0.618	5.77131e-50	1.63609e-49	3.71707e-54	2
Calm3	1.66946e-51	0.265221	0.811	0.626	5.18418e-47	3.11757e-54	0.270728	0.78	0.556	9.68099e-50	1.66946e-51	6.23514e-54	2
Crlf3	8.75477e-54	-0.470459	0.502	0.593	2.71862e-49	8.46867e-52	-0.454858	0.535	0.642	2.62978e-47	8.46867e-52	1.75095e-53	2
Rtp4	2.02192e-53	-0.35186	0.023	0.159	6.27865e-49	3.39083e-40	-0.360625	0.032	0.159	1.05295e-35	3.39083e-40	4.04383e-53	2
H2afz	1.66632e-39	0.284643	0.971	0.921	5.17442e-35	3.31065e-53	0.316474	0.97	0.902	1.02806e-48	1.66632e-39	6.6213e-53	2
Zc3hav1	5.51675e-53	-0.364585	0.675	0.729	1.71312e-48	5.45912e-36	-0.339523	0.642	0.694	1.69522e-31	5.45912e-36	1.10335e-52	2
Ifi47	1.09821e-52	-0.465186	0.284	0.441	3.41026e-48	2.37814e-31	-0.435701	0.323	0.434	7.38485e-27	2.37814e-31	2.19641e-52	2
Ctss	2.20262e-52	-0.419745	0.436	0.555	6.83981e-48	9.52034e-47	-0.429653	0.496	0.599	2.95635e-42	9.52034e-47	4.40525e-52	2
Tsc22d3	6.62058e-49	-0.46049	0.419	0.553	2.05589e-44	7.49391e-52	-0.462977	0.491	0.638	2.32708e-47	6.62058e-49	1.49878e-51	2
Vgll4	9.98646e-52	0.271062	0.736	0.518	3.10109e-47	5.44213e-44	0.252753	0.783	0.585	1.68994e-39	5.44213e-44	1.99729e-51	2
Rps27rt	2.54496e-50	-0.2669	0.911	0.916	7.90286e-46	1.71779e-42	-0.257145	0.91	0.913	5.33425e-38	1.71779e-42	5.08991e-50	2
Ifi27l2a	5.6292e-50	-0.934507	0.437	0.554	1.74804e-45	1.26077e-16	-0.348417	0.76	0.794	3.91506e-12	1.26077e-16	1.12584e-49	2
Atp1b3	1.2851e-49	-0.374332	0.599	0.663	3.99063e-45	1.78571e-20	-0.293209	0.479	0.528	5.54516e-16	1.78571e-20	2.57021e-49	2
Mif	2.12256e-48	0.267187	0.93	0.811	6.59117e-44	1.72756e-30	0.274103	0.845	0.717	5.3646e-26	1.72756e-30	4.24511e-48	2
Park7	1.45966e-42	-0.269728	0.649	0.704	4.53268e-38	8.94919e-48	-0.292005	0.637	0.724	2.77899e-43	1.45966e-42	1.78984e-47	2
Gm26740	2.07942e-47	-0.364115	0.519	0.621	6.45724e-43	1.27894e-47	-0.421981	0.396	0.545	3.97148e-43	2.07942e-47	2.55788e-47	2
Icos	1.17895e-46	-0.271803	0.946	0.933	3.66098e-42	1.08163e-46	-0.355347	0.91	0.911	3.35878e-42	1.17895e-46	2.16326e-46	2
H2-T22	2.53453e-46	-0.354565	0.605	0.674	7.87047e-42	1.51266e-43	-0.362707	0.629	0.691	4.69727e-39	1.51266e-43	5.06906e-46	2
Rapgef6	1.02592e-45	-0.354495	0.484	0.59	3.18578e-41	1.87744e-27	-0.302952	0.483	0.561	5.83001e-23	1.87744e-27	2.05184e-45	2
Ubald2	4.53957e-31	-0.299432	0.832	0.829	1.40967e-26	3.69495e-45	-0.397852	0.799	0.827	1.14739e-40	4.53957e-31	7.38989e-45	2
Zbp1	4.71191e-45	-0.473103	0.246	0.385	1.46319e-40	2.22976e-31	-0.43444	0.195	0.318	6.92409e-27	2.22976e-31	9.42383e-45	2
Itgb7	6.29136e-45	-0.29594	0.82	0.844	1.95366e-40	6.00007e-42	-0.325628	0.785	0.815	1.8632e-37	6.00007e-42	1.25827e-44	2
Snx18	1.57721e-19	-0.279401	0.257	0.336	4.8977e-15	1.53006e-44	-0.436528	0.187	0.348	4.7513e-40	1.57721e-19	3.06012e-44	2
Saraf	2.17518e-44	-0.314641	0.797	0.827	6.75458e-40	6.01217e-29	-0.271952	0.854	0.852	1.86696e-24	6.01217e-29	4.35035e-44	2
Glrx	8.29826e-24	-0.469046	0.33	0.404	2.57686e-19	7.85007e-44	-0.680402	0.366	0.492	2.43768e-39	8.29826e-24	1.57001e-43	2
Trim12a	1.19982e-43	-0.351659	0.227	0.368	3.7258e-39	1.43163e-23	-0.293557	0.201	0.307	4.44563e-19	1.43163e-23	2.39964e-43	2
Irf1	1.20615e-43	-0.405851	0.312	0.444	3.74546e-39	2.73373e-40	-0.454856	0.269	0.412	8.48904e-36	2.73373e-40	2.4123e-43	2
Irf7	2.37247e-43	-0.382858	0.136	0.282	7.36723e-39	9.97274e-32	-0.399536	0.14	0.268	3.09683e-27	9.97274e-32	4.74494e-43	2
Npc2	9.64179e-43	-0.261805	0.871	0.877	2.99406e-38	5.93169e-41	-0.312941	0.802	0.809	1.84197e-36	5.93169e-41	1.92836e-42	2
Hopx	4.55251e-42	-0.412784	0.654	0.704	1.41369e-37	1.16249e-27	-0.476114	0.608	0.668	3.60988e-23	1.16249e-27	9.10501e-42	2
Tnfrsf18	2.01389e-09	-0.274592	0.813	0.762	6.25372e-05	2.28385e-41	-0.509301	0.729	0.754	7.09205e-37	2.01389e-09	4.5677e-41	2
Txk	1.5931e-40	-0.374578	0.216	0.351	4.94706e-36	1.0285e-23	-0.293853	0.23	0.343	3.19381e-19	1.0285e-23	3.1862e-40	2
Sp100	4.40079e-40	-0.323312	0.554	0.625	1.36658e-35	5.70337e-31	-0.336953	0.507	0.58	1.77107e-26	5.70337e-31	8.80158e-40	2
H2-Q4	8.51444e-40	-0.318754	0.442	0.548	2.64399e-35	5.30348e-34	-0.306854	0.515	0.597	1.64689e-29	5.30348e-34	1.70289e-39	2
Zcchc11	2.62006e-39	-0.318017	0.468	0.57	8.13607e-35	2.06228e-23	-0.278188	0.461	0.536	6.40401e-19	2.06228e-23	5.24012e-39	2
Itpkb	1.14335e-29	-0.358095	0.428	0.503	3.55044e-25	1.59985e-38	-0.375128	0.522	0.62	4.96802e-34	1.14335e-29	3.1997e-38	2
Mxd1	4.13728e-26	-0.347452	0.416	0.486	1.28475e-21	4.26737e-38	-0.466067	0.311	0.446	1.32515e-33	4.13728e-26	8.53475e-38	2
Dusp10	6.22103e-37	-0.477422	0.266	0.385	1.93182e-32	1.28032e-22	-0.466286	0.263	0.355	3.97578e-18	1.28032e-22	1.24421e-36	2
Gch1	6.73741e-37	0.262435	0.618	0.426	2.09217e-32	2.95205e-34	0.327124	0.546	0.363	9.16701e-30	2.95205e-34	1.34748e-36	2
Gbp4	3.19941e-36	-0.370696	0.164	0.291	9.93514e-32	1.13638e-27	-0.327206	0.157	0.278	3.52881e-23	1.13638e-27	6.39882e-36	2
Klk8	7.6943e-35	-0.312722	0.302	0.422	2.38931e-30	7.38913e-23	-0.259746	0.297	0.397	2.29455e-18	7.38913e-23	1.53886e-34	2
Rhog	1.63569e-33	-0.287203	0.47	0.551	5.07932e-29	4.325e-26	-0.269588	0.396	0.495	1.34304e-21	4.325e-26	3.27139e-33	2
Ifi209	8.75129e-33	-0.292619	0.112	0.23	2.71754e-28	3.07899e-18	-0.278205	0.15	0.24	9.5612e-14	3.07899e-18	1.75026e-32	2
Cnp	1.51498e-32	-0.289579	0.364	0.461	4.70446e-28	2.36255e-18	-0.260455	0.331	0.404	7.33641e-14	2.36255e-18	3.02995e-32	2
Itga4	2.126e-12	-0.285989	0.281	0.334	6.60186e-08	3.68332e-32	-0.394811	0.248	0.378	1.14378e-27	2.126e-12	7.36663e-32	2
Gm20186	4.59338e-22	-0.371095	0.178	0.272	1.42638e-17	2.19904e-31	-0.495651	0.196	0.33	6.82867e-27	4.59338e-22	4.39808e-31	2
Mndal	3.02104e-30	-0.307837	0.529	0.588	9.38124e-26	5.76186e-21	-0.292786	0.523	0.581	1.78923e-16	5.76186e-21	6.04208e-30	2
Atp11b	2.03449e-27	-0.367567	0.318	0.405	6.3177e-23	5.22979e-30	-0.414364	0.298	0.404	1.62401e-25	2.03449e-27	1.04596e-29	2
Elf1	5.55994e-30	-0.292364	0.592	0.643	1.72653e-25	3.34536e-20	-0.260064	0.612	0.641	1.03883e-15	3.34536e-20	1.11199e-29	2
Tap1	6.34871e-23	-0.27187	0.545	0.576	1.97146e-18	2.35804e-27	-0.3196	0.471	0.536	7.32242e-23	6.34871e-23	4.71608e-27	2
Isg15	2.0099e-18	-0.576711	0.213	0.291	6.24134e-14	2.22517e-26	-0.643906	0.217	0.336	6.90982e-22	2.0099e-18	4.45034e-26	2
Kbtbd11	1.10316e-24	-0.274254	0.212	0.313	3.42565e-20	2.17186e-18	-0.271117	0.196	0.287	6.74428e-14	2.17186e-18	2.20632e-24	2
Slfn1	1.69017e-24	-0.330846	0.26	0.358	5.24848e-20	3.54452e-19	-0.350019	0.225	0.315	1.10068e-14	3.54452e-19	3.38034e-24	2
Bcl2	9.83331e-21	-0.325707	0.306	0.4	3.05354e-16	3.05225e-14	-0.373406	0.372	0.431	9.47814e-10	3.05225e-14	1.96666e-20	2
Trp53inp1	1.49419e-20	-0.260948	0.151	0.24	4.6399e-16	1.22673e-12	-0.282112	0.23	0.294	3.80937e-08	1.22673e-12	2.98838e-20	2
Klf6	2.08067e-15	-0.336289	0.596	0.617	6.46109e-11	1.37291e-19	-0.354713	0.731	0.739	4.26331e-15	2.08067e-15	2.74583e-19	2
Ramp3	7.31511e-12	-0.358562	0.268	0.328	2.27156e-07	0.0633899	-0.263125	0.321	0.314	1	0.0633899	1.46302e-11	2
Maf	4.42284e-05	-0.304961	0.418	0.41	1	1.09056e-11	-0.317309	0.565	0.593	3.38652e-07	4.42284e-05	2.18113e-11	2
AA467197	2.61889e-76	-0.857892	0.301	0.596	8.13244e-72	8.67008e-72	-0.74929	0.12	0.39	2.69232e-67	8.67008e-72	5.23778e-76	3
AC160336.1	6.94467e-20	-0.336923	0.265	0.42	2.15653e-15	2.16778e-09	-0.25402	0.302	0.396	6.7316e-05	2.16778e-09	1.38893e-19	3
Actn2	7.99413e-28	-0.338198	0.126	0.302	2.48242e-23	1.32057e-28	-0.297261	0.11	0.269	4.10078e-24	7.99413e-28	2.64115e-28	3
Areg	1.16272e-27	-1.13561	0.077	0.231	3.6106e-23	9.68198e-65	-1.29651	0.038	0.271	3.00655e-60	1.16272e-27	1.9364e-64	3
Arhgap31	6.7495e-25	-0.287271	0.403	0.601	2.09592e-20	4.53405e-28	-0.327217	0.494	0.674	1.40796e-23	6.7495e-25	9.06811e-28	3
Avpi1	3.78497e-33	-0.351105	0.059	0.232	1.17535e-28	1.02995e-25	-0.282402	0.041	0.158	3.19832e-21	1.02995e-25	7.56994e-33	3
Bhlhe40	1.95048e-38	-0.354188	0.736	0.827	6.05683e-34	2.18878e-17	-0.256895	0.686	0.744	6.79682e-13	2.18878e-17	3.90096e-38	3
Bst2	4.36786e-17	0.510839	0.578	0.5	1.35635e-12	1.05301e-07	0.286053	0.52	0.504	0.00326991	1.05301e-07	8.73572e-17	3
Camk2n1	7.29214e-47	-0.45585	0.106	0.344	2.26443e-42	3.52601e-59	-0.498693	0.201	0.467	1.09493e-54	7.29214e-47	7.05202e-59	3
Capg	1.76274e-133	-0.919236	0.493	0.801	5.47384e-129	1.6219e-245	-1.1638	0.411	0.854	5.03647e-241	1.76274e-133	3.24379e-245	3
Casp1	1.55548e-17	0.257419	0.375	0.262	4.83022e-13	3.72224e-17	0.265875	0.342	0.252	1.15587e-12	3.72224e-17	3.11095e-17	3
Ccl5	5.68843e-268	2.65743	0.668	0.198	1.76643e-263	0	2.54935	0.789	0.229	0	5.68843e-268	0	3
Ccr5	5.95645e-45	0.405091	0.377	0.186	1.84966e-40	1.54836e-44	0.418307	0.354	0.182	4.80813e-40	1.54836e-44	1.19129e-44	3
Ccr7	2.51035e-07	-0.267088	0.049	0.101	0.0077954	2.75487e-32	-0.618409	0.057	0.203	8.55468e-28	2.51035e-07	5.50973e-32	3
Cd2	4.7478e-28	-0.268557	0.905	0.961	1.47433e-23	9.96675e-51	-0.373115	0.89	0.944	3.09498e-46	4.7478e-28	1.99335e-50	3
Cdkn1a	6.41105e-22	-0.293253	0.188	0.352	1.99082e-17	1.36813e-18	-0.280604	0.208	0.348	4.24844e-14	1.36813e-18	1.28221e-21	3
Ckb	2.10712e-28	-0.425044	0.308	0.496	6.54323e-24	3.65475e-18	-0.309528	0.241	0.373	1.13491e-13	3.65475e-18	4.21423e-28	3
Cotl1	1.34587e-43	0.329405	0.96	0.939	4.17933e-39	5.09828e-27	0.250256	0.923	0.893	1.58317e-22	5.09828e-27	2.69174e-43	3
Csf2	1.63212e-33	-1.09603	0.048	0.216	5.06822e-29	8.24014e-26	-0.694326	0.019	0.124	2.55881e-21	8.24014e-26	3.26424e-33	3
Cst3	1.76974e-26	-0.272726	0.476	0.657	5.49557e-22	2.79077e-36	-0.347905	0.443	0.64	8.66617e-32	1.76974e-26	5.58154e-36	3
Ctla4	3.69976e-35	-0.557096	0.612	0.786	1.14889e-30	6.51455e-150	-1.15957	0.532	0.841	2.02296e-145	3.69976e-35	1.30291e-149	3
Cxcr3	9.93921e-93	0.570336	0.697	0.4	3.08642e-88	4.55601e-60	0.429088	0.635	0.413	1.41478e-55	4.55601e-60	1.98784e-92	3
Cyb5a	4.93973e-61	-0.479638	0.553	0.771	1.53393e-56	2.42442e-61	-0.481362	0.438	0.678	7.52856e-57	4.93973e-61	4.84884e-61	3
D16Ertd472e	8.50689e-42	-0.386683	0.539	0.728	2.64164e-37	5.91176e-31	-0.313197	0.549	0.711	1.83578e-26	5.91176e-31	1.70138e-41	3
Dgat1	5.2578e-35	-0.392834	0.497	0.685	1.6327e-30	2.27805e-38	-0.378183	0.37	0.589	7.07402e-34	5.2578e-35	4.5561e-38	3
Dusp2	3.98333e-29	0.427843	0.798	0.707	1.23694e-24	8.58591e-103	0.815381	0.794	0.581	2.66618e-98	3.98333e-29	1.71718e-102	3
Ecm1	5.00482e-46	-0.566163	0.066	0.284	1.55415e-41	3.44439e-39	-0.394536	0.028	0.183	1.06959e-34	3.44439e-39	1.00096e-45	3
Ehd1	3.2826e-47	-0.424461	0.218	0.472	1.01935e-42	3.8945e-44	-0.414763	0.16	0.373	1.20936e-39	3.8945e-44	6.5652e-47	3
Epsti1	1.33789e-96	0.600517	0.845	0.701	4.15454e-92	1.16315e-60	0.494987	0.696	0.55	3.61194e-56	1.16315e-60	2.67577e-96	3
Ermn	1.07379e-87	-0.750064	0.113	0.471	3.33445e-83	1.85825e-57	-0.594776	0.042	0.257	5.77043e-53	1.85825e-57	2.14759e-87	3
Evl	1.75727e-26	0.279942	0.492	0.336	5.45686e-22	2.06037e-33	0.311634	0.462	0.307	6.39806e-29	1.75727e-26	4.12074e-33	3
Fabp5	2.64444e-26	-0.272714	0.095	0.257	8.21178e-22	1.47946e-37	-0.487956	0.106	0.289	4.59416e-33	2.64444e-26	2.95892e-37	3
Fam110a	7.24588e-43	-0.388953	0.095	0.316	2.25006e-38	8.75554e-52	-0.412	0.07	0.285	2.71886e-47	7.24588e-43	1.75111e-51	3
Fam46a	5.59621e-12	-0.276908	0.125	0.223	1.73779e-07	1.24677e-37	-0.649702	0.143	0.323	3.87159e-33	5.59621e-12	2.49354e-37	3
Foxp3	1.79738e-21	-0.452173	0.012	0.112	5.5814e-17	6.80049e-69	-0.755773	0.016	0.25	2.11176e-64	1.79738e-21	1.3601e-68	3
Furin	2.09094e-65	-0.58112	0.557	0.783	6.49299e-61	8.57427e-43	-0.459064	0.403	0.623	2.66257e-38	8.57427e-43	4.18188e-65	3
Gadd45b	7.55726e-29	-0.356496	0.56	0.712	2.34676e-24	1.35372e-33	-0.353218	0.501	0.679	4.2037e-29	7.55726e-29	2.70744e-33	3
Gem	1.38802e-09	-0.261839	0.15	0.238	4.31022e-05	1.09457e-14	-0.415692	0.143	0.245	3.39898e-10	1.38802e-09	2.18915e-14	3
Gimap4	4.61574e-73	0.41435	0.962	0.879	1.43333e-68	4.68072e-72	0.384628	0.923	0.795	1.4535e-67	4.68072e-72	9.23149e-73	3
Gimap6	1.10804e-45	0.30788	0.943	0.869	3.44081e-41	9.1111e-70	0.380092	0.927	0.796	2.82927e-65	1.10804e-45	1.82222e-69	3
Gimap7	3.6602e-36	0.334338	0.684	0.508	1.1366e-31	6.61458e-53	0.414621	0.672	0.472	2.05403e-48	3.6602e-36	1.32292e-52	3
Gm20186	1.20889e-05	-0.275019	0.196	0.255	0.375396	1.54091e-08	-0.310083	0.234	0.315	0.0004785	1.20889e-05	3.08183e-08	3
Gm2682	2.53854e-24	0.272286	0.326	0.191	7.88293e-20	1.40704e-45	0.350457	0.294	0.138	4.36927e-41	2.53854e-24	2.81407e-45	3
Gm8369	1.74768e-54	0.426442	0.831	0.71	5.42708e-50	8.2436e-20	0.26676	0.71	0.639	2.55989e-15	8.2436e-20	3.49537e-54	3
Gramd3	5.24819e-33	0.314605	0.849	0.734	1.62972e-28	3.59831e-90	0.578474	0.758	0.502	1.11738e-85	5.24819e-33	7.19662e-90	3
Gtf2i	1.22357e-23	0.319531	0.524	0.4	3.79956e-19	7.7784e-49	0.449586	0.443	0.265	2.41543e-44	1.22357e-23	1.55568e-48	3
Gzmb	7.894e-41	0.364025	0.293	0.126	2.45132e-36	0.0543133	-0.315876	0.197	0.168	1	0.0543133	1.5788e-40	3
Gzmk	0	1.06933	0.333	0.016	0	0	1.26337	0.391	0.01	0	0	0	3
H2afz	6.92681e-21	-0.327609	0.882	0.941	2.15098e-16	2.43175e-24	-0.345266	0.87	0.922	7.55131e-20	6.92681e-21	4.8635e-24	3
Hcst	6.2019e-34	0.270497	0.966	0.926	1.92588e-29	1.63992e-112	0.483001	0.959	0.872	5.09245e-108	6.2019e-34	3.27984e-112	3
Hif1a	3.21908e-52	-0.340439	0.778	0.925	9.99621e-48	3.29878e-85	-0.480963	0.609	0.848	1.02437e-80	3.21908e-52	6.59757e-85	3
Hilpda	9.45798e-41	-0.486863	0.378	0.599	2.93699e-36	7.23639e-42	-0.558805	0.248	0.453	2.24712e-37	9.45798e-41	1.44728e-41	3
Hmgb2	1.96031e-59	0.36377	0.964	0.914	6.08735e-55	3.77355e-55	0.36742	0.929	0.862	1.1718e-50	3.77355e-55	3.92062e-59	3
Ifi203	3.83751e-85	0.629794	0.735	0.493	1.19166e-80	1.66328e-37	0.451173	0.652	0.53	5.16498e-33	1.66328e-37	7.67502e-85	3
Ifi206	5.74733e-47	0.33639	0.257	0.098	1.78472e-42	1.44137e-34	0.324338	0.225	0.103	4.47588e-30	1.44137e-34	1.14947e-46	3
Ifi208	5.10687e-76	0.347771	0.22	0.052	1.58584e-71	7.90501e-60	0.323914	0.197	0.059	2.45474e-55	7.90501e-60	1.02137e-75	3
Ifi209	1.63094e-37	0.357221	0.345	0.179	5.06455e-33	5.59581e-15	0.296056	0.296	0.211	1.73767e-10	5.59581e-15	3.26188e-37	3
Ifi213	1.0832e-95	0.431691	0.282	0.07	3.36365e-91	2.24995e-47	0.342336	0.218	0.083	6.98676e-43	2.24995e-47	2.16639e-95	3
Ifi47	2.40638e-31	0.416472	0.529	0.383	7.47255e-27	9.96324e-21	0.307259	0.507	0.397	3.09389e-16	9.96324e-21	4.81277e-31	3
Ifit1	3.82354e-96	0.736605	0.204	0.036	1.18732e-91	3.20152e-62	0.732418	0.194	0.056	9.94167e-58	3.20152e-62	7.64707e-96	3
Ifit3	4.75965e-93	0.601885	0.166	0.023	1.47801e-88	7.44743e-76	0.619246	0.16	0.032	2.31265e-71	7.44743e-76	9.51929e-93	3
Ifitm2	6.37475e-59	-0.653001	0.242	0.537	1.97955e-54	4.63616e-46	-0.538173	0.119	0.335	1.43967e-41	4.63616e-46	1.27495e-58	3
Igfbp7	6.02976e-32	-0.54211	0.013	0.156	1.87242e-27	2.65506e-33	-0.562574	0.015	0.143	8.24477e-29	6.02976e-32	5.31013e-33	3
Ikzf2	0.00161503	-0.618667	0.117	0.145	1	4.91592e-38	-1.0723	0.149	0.313	1.52654e-33	0.00161503	9.83183e-38	3
Il17re	4.23024e-31	-0.263793	0.04	0.198	1.31362e-26	2.73434e-34	-0.266155	0.021	0.157	8.49093e-30	4.23024e-31	5.46867e-34	3
Il1r1	7.20935e-53	-0.428919	0.045	0.28	2.23872e-48	3.36846e-39	-0.29975	0.017	0.166	1.04601e-34	3.36846e-39	1.44187e-52	3
Il1r2	1.29074e-70	-0.976002	0.064	0.355	4.00815e-66	1.80197e-47	-0.705243	0.015	0.187	5.59565e-43	1.80197e-47	2.58149e-70	3
Il2ra	8.71739e-83	-0.679334	0.135	0.475	2.70701e-78	6.15999e-121	-0.951047	0.093	0.468	1.91286e-116	8.71739e-83	1.232e-120	3
Irf7	1.29249e-54	0.50523	0.429	0.219	4.01357e-50	5.93517e-33	0.421478	0.367	0.224	1.84305e-28	5.93517e-33	2.58498e-54	3
Isg15	1.69537e-30	0.869957	0.393	0.254	5.26464e-26	5.58775e-25	0.749219	0.411	0.297	1.73516e-20	5.58775e-25	3.39075e-30	3
Isg20	1.89657e-12	0.369053	0.432	0.359	5.88941e-08	9.9225e-15	0.321018	0.388	0.304	3.08123e-10	1.89657e-12	1.9845e-14	3
Itga4	7.14459e-52	0.472026	0.509	0.294	2.21861e-47	1.19981e-42	0.421174	0.504	0.328	3.72577e-38	1.19981e-42	1.42892e-51	3
Itgav	1.5586e-25	-0.344148	0.1	0.258	4.83991e-21	8.07936e-79	-0.766309	0.105	0.387	2.50888e-74	1.5586e-25	1.61587e-78	3
Itgb1	2.38651e-21	0.331046	0.753	0.664	7.41082e-17	1.12734e-65	0.618294	0.635	0.45	3.50072e-61	2.38651e-21	2.25467e-65	3
Klf3	5.84951e-69	0.459161	0.344	0.127	1.81645e-64	1.93584e-82	0.495616	0.351	0.133	6.01136e-78	5.84951e-69	3.87168e-82	3
Krt83	1.82312e-30	-0.387095	0.204	0.411	5.66133e-26	1.57798e-22	-0.337948	0.203	0.353	4.90009e-18	1.57798e-22	3.64624e-30	3
Lag3	2.77378e-32	-0.679452	0.056	0.219	8.61342e-28	9.8928e-42	-0.634203	0.058	0.235	3.07201e-37	2.77378e-32	1.97856e-41	3
Lamc1	2.46538e-31	-0.298637	0.155	0.354	7.65575e-27	2.6744e-44	-0.373836	0.119	0.33	8.30483e-40	2.46538e-31	5.34881e-44	3
Lgals1	1.88622e-29	-0.325957	0.862	0.914	5.85727e-25	4.3272e-84	-0.62317	0.785	0.893	1.34373e-79	1.88622e-29	8.6544e-84	3
Ltb4r1	4.65316e-81	-0.622069	0.16	0.508	1.44495e-76	2.85038e-110	-0.766629	0.049	0.398	8.85127e-106	4.65316e-81	5.70075e-110	3
Ly6c2	1.71976e-85	0.876993	0.343	0.112	5.34037e-81	4.24074e-98	0.857732	0.225	0.05	1.31688e-93	1.71976e-85	8.48149e-98	3
Mapkapk2	8.35397e-50	-0.428063	0.354	0.608	2.59416e-45	3.15293e-44	-0.367901	0.284	0.519	9.7908e-40	3.15293e-44	1.67079e-49	3
Mapkapk3	5.14001e-27	-0.315121	0.425	0.605	1.59613e-22	2.61818e-23	-0.276406	0.302	0.47	8.13022e-19	2.61818e-23	1.028e-26	3
Matk	4.20743e-25	-0.286966	0.045	0.179	1.30653e-20	2.3013e-35	-0.367231	0.055	0.212	7.14623e-31	4.20743e-25	4.6026e-35	3
Mndal	9.78982e-56	0.498841	0.717	0.552	3.04003e-51	7.8437e-23	0.33798	0.641	0.558	2.43571e-18	7.8437e-23	1.95796e-55	3
Ms4a4b	9.56312e-133	0.642214	0.974	0.873	2.96963e-128	9.49541e-196	0.726692	0.972	0.735	2.94861e-191	9.56312e-133	1.89908e-195	3
Ms4a6b	9.86086e-122	0.573756	0.956	0.871	3.06209e-117	2.34994e-84	0.453858	0.915	0.804	7.29726e-80	2.34994e-84	1.97217e-121	3
Ndrg1	1.94911e-26	-0.256805	0.023	0.152	6.05256e-22	1.90738e-36	-0.325395	0.021	0.165	5.92298e-32	1.94911e-26	3.81475e-36	3
Ndufa4	5.17209e-72	0.421346	0.802	0.611	1.60609e-67	4.90963e-37	0.260852	0.804	0.687	1.52459e-32	4.90963e-37	1.03442e-71	3
Nfil3	9.81005e-34	-0.324794	0.153	0.358	3.04632e-29	2.72984e-61	-0.506589	0.176	0.44	8.47699e-57	9.81005e-34	5.45969e-61	3
Nfkb1	6.88228e-73	-0.55531	0.545	0.782	2.13715e-68	1.13153e-81	-0.587761	0.501	0.758	3.51374e-77	6.88228e-73	2.26306e-81	3
Nfkbid	2.44412e-24	-0.301804	0.337	0.518	7.58971e-20	2.33531e-20	-0.299678	0.405	0.563	7.25183e-16	2.33531e-20	4.88823e-24	3
Nkg7	9.56931e-137	0.803967	0.829	0.495	2.97156e-132	1.17998e-291	1.12696	0.823	0.318	3.66418e-287	9.56931e-137	2.35995e-291	3
Nr4a1	3.6516e-62	-0.68996	0.441	0.688	1.13393e-57	2.40182e-46	-0.54658	0.463	0.673	7.45838e-42	2.40182e-46	7.30321e-62	3
Nr4a3	3.21284e-53	-0.558645	0.169	0.436	9.97682e-49	7.52675e-20	-0.340949	0.294	0.439	2.33728e-15	7.52675e-20	6.42567e-53	3
Nrgn	2.09064e-34	-1.34304	0.038	0.2	6.49208e-30	6.24489e-38	-1.36433	0.024	0.17	1.93923e-33	2.09064e-34	1.24898e-37	3
Nrip1	4.72229e-29	-0.410501	0.302	0.5	1.46641e-24	9.06895e-93	-0.721913	0.32	0.632	2.81618e-88	4.72229e-29	1.81379e-92	3
Nrp1	1.67812e-20	-0.259367	0.164	0.316	5.21106e-16	2.19312e-25	-0.267335	0.111	0.258	6.81028e-21	1.67812e-20	4.38623e-25	3
Odc1	6.43773e-25	-0.362852	0.625	0.774	1.99911e-20	3.13228e-94	-0.759365	0.625	0.845	9.72667e-90	6.43773e-25	6.26456e-94	3
Pde7a	9.42141e-34	0.356487	0.446	0.283	2.92563e-29	1.25285e-67	0.466503	0.472	0.258	3.89047e-63	9.42141e-34	2.5057e-67	3
Pgk1	8.07089e-25	-0.287895	0.724	0.82	2.50625e-20	3.62226e-32	-0.346434	0.487	0.654	1.12482e-27	8.07089e-25	7.24452e-32	3
Pim3	2.40896e-29	-0.333365	0.12	0.301	7.48053e-25	2.73739e-25	-0.332507	0.176	0.334	8.50042e-21	2.73739e-25	4.81791e-29	3
Pkm	3.32225e-32	-0.266429	0.897	0.941	1.03166e-27	1.41321e-59	-0.392423	0.764	0.881	4.38844e-55	3.32225e-32	2.82642e-59	3
Ptms	2.33787e-12	-0.278017	0.282	0.389	7.25977e-08	3.82829e-48	-0.509144	0.185	0.408	1.1888e-43	2.33787e-12	7.65658e-48	3
Ramp1	9.73011e-123	-1.02772	0.11	0.538	3.02149e-118	2.06679e-145	-1.14475	0.115	0.535	6.41802e-141	9.73011e-123	4.13359e-145	3
Ramp3	4.26062e-10	-0.296254	0.223	0.325	1.32305e-05	1.74142e-23	-0.371104	0.18	0.336	5.40764e-19	4.26062e-10	3.48285e-23	3
Rbpj	4.08167e-54	-0.523438	0.171	0.433	1.26748e-49	8.36237e-61	-0.529866	0.203	0.466	2.59677e-56	4.08167e-54	1.67247e-60	3
Rgcc	4.42996e-36	-0.579579	0.176	0.389	1.37564e-31	1.54712e-45	-0.73347	0.227	0.442	4.80428e-41	4.42996e-36	3.09425e-45	3
Rgs1	1.68884e-28	0.498801	0.818	0.758	5.24435e-24	1.49937e-15	0.271403	0.874	0.84	4.65599e-11	1.49937e-15	3.37768e-28	3
Rgs10	1.79635e-55	-0.409588	0.617	0.844	5.57821e-51	1.73518e-111	-0.612504	0.467	0.786	5.38826e-107	1.79635e-55	3.47036e-111	3
Rgs16	8.51488e-18	-0.405941	0.047	0.151	2.64413e-13	1.71695e-26	-0.537541	0.095	0.236	5.33163e-22	8.51488e-18	3.43389e-26	3
Rgs2	1.04004e-28	-0.449892	0.21	0.397	3.22963e-24	8.91907e-81	-0.723229	0.344	0.641	2.76964e-76	1.04004e-28	1.78381e-80	3
Rnf138	3.53233e-43	0.38279	0.731	0.568	1.09689e-38	1.47052e-30	0.340619	0.629	0.521	4.56641e-26	1.47052e-30	7.06465e-43	3
Rora	1.15645e-28	-0.302111	0.748	0.854	3.59113e-24	5.49398e-40	-0.374395	0.593	0.771	1.70605e-35	1.15645e-28	1.0988e-39	3
Rpa2	1.66654e-30	0.325994	0.329	0.183	5.17511e-26	5.80132e-71	0.47437	0.304	0.119	1.80148e-66	1.66654e-30	1.16026e-70	3
Rrad	8.5137e-05	-0.269116	0.216	0.273	1	1.57468e-10	-0.366165	0.217	0.311	4.88987e-06	8.5137e-05	3.14937e-10	3
Rsrp1	1.62091e-42	0.36599	0.907	0.863	5.0334e-38	7.39428e-37	0.336074	0.801	0.714	2.29615e-32	7.39428e-37	3.24181e-42	3
Rtp4	5.84199e-69	0.453421	0.3	0.099	1.81411e-64	2.9028e-51	0.455317	0.27	0.113	9.01407e-47	2.9028e-51	1.1684e-68	3
S100a4	8.01609e-30	-0.368364	0.803	0.87	2.48924e-25	2.50515e-82	-0.70534	0.688	0.837	7.77924e-78	8.01609e-30	5.0103e-82	3
S100a6	8.9152e-25	-0.286412	0.875	0.918	2.76844e-20	4.78794e-76	-0.620643	0.791	0.883	1.4868e-71	8.9152e-25	9.57589e-76	3
Satb1	1.13548e-50	-0.451288	0.479	0.736	3.52599e-46	1.28892e-49	-0.40527	0.34	0.606	4.00249e-45	1.28892e-49	2.27095e-50	3
Serpinb6b	4.63164e-71	0.758651	0.542	0.292	1.43826e-66	1.01215e-34	0.428877	0.274	0.139	3.14303e-30	1.01215e-34	9.26329e-71	3
Serpinb9	2.06171e-31	0.447584	0.485	0.318	6.40224e-27	6.35299e-30	0.399494	0.307	0.179	1.97279e-25	6.35299e-30	4.12343e-31	3
Sh2d1a	1.19068e-67	0.478149	0.666	0.422	3.69742e-63	1.55618e-52	0.463008	0.531	0.342	4.8324e-48	1.55618e-52	2.38136e-67	3
Slfn1	2.87461e-37	0.491107	0.474	0.312	8.92654e-33	9.4139e-23	0.450613	0.389	0.281	2.9233e-18	9.4139e-23	5.74923e-37	3
Slfn2	7.48172e-24	0.264593	0.886	0.845	2.3233e-19	1.75445e-20	0.258789	0.79	0.732	5.44809e-16	1.75445e-20	1.49634e-23	3
Slfn5	1.14115e-22	0.382205	0.156	0.067	3.54362e-18	0.00028835	0.29302	0.104	0.076	1	0.00028835	2.2823e-22	3
Sp100	1.62409e-70	0.472136	0.773	0.583	5.04328e-66	5.75872e-60	0.436689	0.704	0.544	1.78826e-55	5.75872e-60	3.24817e-70	3
Sp110	2.26032e-28	0.314641	0.493	0.342	7.01898e-24	5.06125e-37	0.338971	0.446	0.288	1.57167e-32	2.26032e-28	1.01225e-36	3
St3gal6	7.12779e-59	0.280247	0.196	0.052	2.21339e-54	1.03123e-80	0.414632	0.326	0.12	3.20229e-76	7.12779e-59	2.06247e-80	3
Stk24	2.29375e-30	-0.298483	0.598	0.759	7.12278e-26	3.78249e-44	-0.389594	0.487	0.694	1.17458e-39	2.29375e-30	7.56498e-44	3
Stx11	3.67815e-17	-0.285043	0.243	0.384	1.14218e-12	1.37772e-25	-0.358765	0.206	0.362	4.27822e-21	3.67815e-17	2.75543e-25	3
Tagln2	2.09836e-34	-0.285101	0.867	0.929	6.51603e-30	1.91476e-44	-0.333794	0.754	0.876	5.94591e-40	2.09836e-34	3.82953e-44	3
Tgfb1	1.10943e-35	-0.415584	0.525	0.701	3.44512e-31	3.13187e-60	-0.517925	0.45	0.692	9.72538e-56	1.10943e-35	6.26373e-60	3
Tmem176a	3.42092e-78	-0.908375	0.097	0.422	1.0623e-73	7.8854e-124	-1.1841	0.143	0.519	2.44865e-119	3.42092e-78	1.57708e-123	3
Tmem176b	9.83299e-80	-0.901448	0.099	0.432	3.05344e-75	5.65413e-120	-1.06396	0.165	0.535	1.75578e-115	9.83299e-80	1.13083e-119	3
Tmem64	3.33864e-20	-0.263818	0.158	0.311	1.03675e-15	4.76267e-39	-0.381109	0.176	0.387	1.47895e-34	3.33864e-20	9.52535e-39	3
Tnfrsf18	6.7559e-12	-0.284007	0.698	0.785	2.09791e-07	4.56924e-49	-0.543328	0.606	0.772	1.41889e-44	6.7559e-12	9.13848e-49	3
Tnfrsf4	3.34527e-84	-0.713621	0.571	0.836	1.03881e-79	8.49413e-204	-1.20588	0.409	0.847	2.63768e-199	3.34527e-84	1.69883e-203	3
Tnfrsf9	9.81448e-58	-0.945749	0.09	0.349	3.04769e-53	3.6924e-106	-1.25856	0.091	0.431	1.1466e-101	9.81448e-58	7.3848e-106	3
Tnfsf11	2.60805e-63	-0.905149	0.099	0.374	8.09878e-59	1.43088e-70	-0.836979	0.142	0.413	4.44333e-66	2.60805e-63	2.86177e-70	3
Tpi1	1.03697e-29	-0.341795	0.435	0.626	3.2201e-25	4.82736e-32	-0.378484	0.283	0.462	1.49904e-27	1.03697e-29	9.65473e-32	3
Trim12a	2.52955e-41	0.354335	0.498	0.309	7.85502e-37	6.15702e-28	0.328298	0.398	0.269	1.91194e-23	6.15702e-28	5.05911e-41	3
Trim30a	6.81254e-37	0.39892	0.363	0.198	2.1155e-32	4.17272e-17	0.305022	0.311	0.216	1.29575e-12	4.17272e-17	1.36251e-36	3
Txnip	4.35871e-31	0.408718	0.653	0.501	1.35351e-26	6.81319e-28	0.336856	0.643	0.519	2.1157e-23	6.81319e-28	8.71741e-31	3
Vgll4	2.04896e-18	-0.253855	0.437	0.593	6.36264e-14	8.97949e-22	-0.25923	0.496	0.644	2.7884e-17	2.04896e-18	1.7959e-21	3
Vim	2.39302e-47	-0.532932	0.83	0.9	7.43104e-43	2.19025e-101	-0.805289	0.741	0.889	6.80139e-97	2.39302e-47	4.38051e-101	3
Xaf1	2.4364e-47	0.376071	0.313	0.137	7.56574e-43	8.17535e-19	0.264548	0.234	0.14	2.53869e-14	8.17535e-19	4.87279e-47	3
Zbp1	1.48739e-52	0.556412	0.529	0.324	4.61881e-48	3.71851e-21	0.341347	0.387	0.279	1.15471e-16	3.71851e-21	2.97479e-52	3
Zfp36l2	2.59115e-70	0.588052	0.908	0.795	8.0463e-66	1.63512e-119	0.649832	0.929	0.802	5.07754e-115	2.59115e-70	3.27024e-119	3
Nsg2	1.15755e-241	0.585555	0.309	0.018	3.59455e-237	5.00534e-109	0.46236	0.229	0.029	1.55431e-104	5.00534e-109	2.31511e-241	4
Lgals1	1.46778e-184	-1.55446	0.45	0.942	4.55789e-180	1.08827e-157	-1.45667	0.426	0.91	3.37941e-153	1.08827e-157	2.93555e-184	4
S1pr1	1.34265e-123	0.924561	0.701	0.281	4.16934e-119	3.31666e-184	1.15766	0.739	0.232	1.02992e-179	1.34265e-123	6.63332e-184	4
S100a6	7.68483e-182	-1.57354	0.476	0.945	2.38637e-177	7.69398e-149	-1.46843	0.4	0.902	2.38921e-144	7.69398e-149	1.53697e-181	4
Cxcr6	1.22833e-178	-1.87368	0.102	0.794	3.81432e-174	4.13561e-136	-1.63691	0.12	0.726	1.28423e-131	4.13561e-136	2.45665e-178	4
S100a4	3.06368e-177	-1.73202	0.337	0.901	9.51366e-173	3.06376e-150	-1.67129	0.295	0.852	9.5139e-146	3.06376e-150	6.12737e-177	4
Vim	3.98096e-171	-1.62273	0.44	0.925	1.23621e-166	5.23806e-132	-1.41857	0.496	0.893	1.62657e-127	5.23806e-132	7.96191e-171	4
Tcf7	1.96724e-170	1.11263	0.783	0.3	6.10887e-166	1.09962e-118	0.957851	0.697	0.306	3.41466e-114	1.09962e-118	3.93448e-170	4
Klf2	1.97856e-147	1.33197	0.837	0.381	6.14402e-143	3.67655e-167	1.45465	0.892	0.439	1.14168e-162	1.97856e-147	7.35311e-167	4
Rps27	6.78727e-166	0.52838	1	1	2.10765e-161	8.69891e-120	0.434422	1	1	2.70127e-115	8.69891e-120	1.35745e-165	4
Tmsb4x	6.33954e-160	-0.623086	1	1	1.96862e-155	2.76307e-112	-0.47945	0.998	1	8.58018e-108	2.76307e-112	1.26791e-159	4
Slamf6	1.41327e-129	0.965389	0.604	0.194	4.38864e-125	1.31152e-154	0.952287	0.61	0.167	4.07265e-150	1.41327e-129	2.62303e-154	4
Adk	5.09242e-123	0.774221	0.43	0.095	1.58135e-118	4.6267e-154	0.823022	0.432	0.079	1.43673e-149	5.09242e-123	9.2534e-154	4
Capg	5.69277e-145	-1.47432	0.221	0.802	1.76778e-140	1.05253e-148	-1.47442	0.259	0.829	3.26843e-144	5.69277e-145	2.10506e-148	4
Ccr7	1.33437e-147	0.988979	0.412	0.071	4.14363e-143	9.56341e-88	0.952861	0.492	0.162	2.96973e-83	9.56341e-88	2.66875e-147	4
Furin	2.50827e-145	-1.56144	0.215	0.795	7.78892e-141	1.48261e-88	-1.37282	0.155	0.622	4.60395e-84	1.48261e-88	5.01653e-145	4
Sh3bgrl3	1.36533e-135	-0.724589	0.938	0.994	4.23977e-131	1.33026e-93	-0.602792	0.912	0.984	4.13086e-89	1.33026e-93	2.73067e-135	4
Ctsw	1.74691e-134	-1.38124	0.149	0.742	5.42468e-130	2.13662e-99	-1.21801	0.159	0.658	6.63486e-95	2.13662e-99	3.49382e-134	4
Bhlhe40	4.18011e-132	-1.14661	0.359	0.849	1.29805e-127	1.29501e-91	-1.02376	0.323	0.764	4.02138e-87	1.29501e-91	8.36021e-132	4
Rflnb	1.88906e-124	0.575711	0.253	0.029	5.86609e-120	3.10347e-130	0.574218	0.277	0.035	9.6372e-126	1.88906e-124	6.20693e-130	4
Cd52	1.1881e-124	-0.733486	0.934	0.995	3.68941e-120	1.24419e-82	-0.579785	0.962	0.993	3.86359e-78	1.24419e-82	2.3762e-124	4
Rps29	8.14892e-123	0.446486	1	1	2.53048e-118	1.66163e-117	0.537475	1	0.999	5.15986e-113	1.66163e-117	1.62978e-122	4
Actn1	2.17497e-100	0.444783	0.225	0.029	6.75395e-96	7.33554e-121	0.482758	0.231	0.026	2.27791e-116	2.17497e-100	1.46711e-120	4
Rps3a1	3.21215e-115	0.355283	1	1	9.97468e-111	8.98836e-118	0.371783	1	0.999	2.79116e-113	3.21215e-115	1.79767e-117	4
Rplp1	1.89707e-111	0.374139	1	1	5.89097e-107	3.79116e-63	0.282025	1	1	1.17727e-58	3.79116e-63	3.79414e-111	4
Socs3	2.09287e-109	1.01337	0.713	0.333	6.49899e-105	1.93872e-78	0.929316	0.639	0.319	6.0203e-74	1.93872e-78	4.18574e-109	4
Il6ra	1.625e-108	0.476254	0.241	0.031	5.0461e-104	2.09137e-78	0.466165	0.251	0.048	6.49433e-74	2.09137e-78	3.24999e-108	4
AA467197	5.07863e-106	-1.43244	0.052	0.596	1.57707e-101	1.06248e-54	-0.968459	0.024	0.375	3.29932e-50	1.06248e-54	1.01573e-105	4
S100a10	1.40025e-102	-0.730646	0.833	0.983	4.34819e-98	1.50323e-74	-0.661519	0.803	0.976	4.66797e-70	1.50323e-74	2.8005e-102	4
Cish	3.12122e-102	-0.903945	0.133	0.679	9.69233e-98	1.94693e-62	-0.695156	0.159	0.583	6.04579e-58	1.94693e-62	6.24244e-102	4
Rps16	6.06399e-102	0.324472	1	1	1.88305e-97	1.18253e-74	0.310595	1	1	3.6721e-70	1.18253e-74	1.2128e-101	4
Crip1	3.56628e-100	-0.856535	0.701	0.961	1.10744e-95	9.50719e-52	-0.59619	0.753	0.947	2.95227e-47	9.50719e-52	7.13256e-100	4
Bcl2a1b	1.69389e-99	-0.918464	0.645	0.906	5.26002e-95	1.33024e-69	-0.825751	0.564	0.845	4.1308e-65	1.33024e-69	3.38777e-99	4
Gapdh	3.65114e-98	-0.573175	0.948	0.994	1.13379e-93	1.0153e-41	-0.390367	0.938	0.98	3.15281e-37	1.0153e-41	7.30227e-98	4
Rps20	7.32165e-95	0.420283	1	0.999	2.27359e-90	1.23949e-76	0.404562	1	0.998	3.84899e-72	1.23949e-76	1.46433e-94	4
Rpl8	5.77517e-91	0.33671	1	0.999	1.79336e-86	2.51434e-94	0.371528	1	0.998	7.80777e-90	5.77517e-91	5.02867e-94	4
Bcl2a1d	3.909e-92	-0.957483	0.319	0.766	1.21386e-87	1.37059e-41	-0.662035	0.281	0.6	4.2561e-37	1.37059e-41	7.81801e-92	4
Rps27a	1.06444e-91	0.280096	1	1	3.30542e-87	3.27482e-74	0.297028	1	1	1.01693e-69	3.27482e-74	2.12889e-91	4
Rpl35a	4.15214e-80	0.294247	1	0.999	1.28936e-75	1.65944e-90	0.362557	1	0.999	5.15306e-86	4.15214e-80	3.31888e-90	4
Ifitm3	1.19886e-89	-1.56315	0.05	0.54	3.72282e-85	1.01744e-34	-0.964168	0.026	0.275	3.15945e-30	1.01744e-34	2.39772e-89	4
AW112010	5.13934e-70	-0.710709	0.869	0.968	1.59592e-65	2.13404e-89	-0.885308	0.815	0.972	6.62683e-85	5.13934e-70	4.26808e-89	4
Plac8	5.33974e-89	-1.83099	0.06	0.539	1.65815e-84	2.13076e-29	-0.953847	0.028	0.247	6.61665e-25	2.13076e-29	1.06795e-88	4
Cyba	1.14905e-88	-0.649322	0.735	0.945	3.56814e-84	7.1399e-87	-0.673731	0.697	0.93	2.21715e-82	7.1399e-87	2.29809e-88	4
Fxyd5	4.92287e-88	-0.497316	0.934	0.989	1.5287e-83	1.43978e-43	-0.357536	0.948	0.983	4.47094e-39	1.43978e-43	9.84574e-88	4
Ltb4r1	8.21072e-88	-0.96961	0.012	0.498	2.54967e-83	3.56204e-57	-0.813686	0.012	0.372	1.10612e-52	3.56204e-57	1.64214e-87	4
Ccr2	2.30849e-86	-1.03388	0.044	0.533	7.16857e-82	1.20058e-65	-1.06778	0.066	0.479	3.72817e-61	1.20058e-65	4.61699e-86	4
Actb	1.39105e-85	-0.581081	1	1	4.31962e-81	6.28778e-53	-0.420966	1	1	1.95254e-48	6.28778e-53	2.78209e-85	4
Ifitm2	7.76243e-84	-1.31968	0.058	0.533	2.41047e-79	6.41033e-30	-0.728312	0.072	0.321	1.9906e-25	6.41033e-30	1.55249e-83	4
Myl6	1.57244e-83	-0.482154	0.946	0.993	4.88288e-79	2.33421e-36	-0.324583	0.958	0.982	7.24843e-32	2.33421e-36	3.14487e-83	4
Dusp10	1.31552e-73	0.858486	0.631	0.335	4.08508e-69	5.65393e-83	0.955086	0.645	0.317	1.75572e-78	1.31552e-73	1.13079e-82	4
Rps8	8.52343e-51	0.25429	1	1	2.64678e-46	6.54766e-83	0.361224	1	0.998	2.03324e-78	8.52343e-51	1.30953e-82	4
Hmgn1	9.13855e-82	0.57519	0.402	0.118	2.83779e-77	1.12823e-52	0.514451	0.38	0.142	3.5035e-48	1.12823e-52	1.82771e-81	4
Pfn1	1.71343e-81	-0.486205	0.98	0.998	5.32071e-77	1.19848e-74	-0.500359	0.984	0.998	3.72164e-70	1.19848e-74	3.42686e-81	4
Aldoa	1.0432e-80	-0.647043	0.773	0.947	3.23944e-76	1.06208e-37	-0.44921	0.697	0.883	3.29807e-33	1.06208e-37	2.0864e-80	4
Tagln2	1.82539e-80	-0.621764	0.693	0.938	5.6684e-76	2.51088e-26	-0.356675	0.697	0.869	7.79705e-22	2.51088e-26	3.65079e-80	4
Rora	4.69423e-80	-0.788819	0.48	0.867	1.4577e-75	3.11607e-58	-0.753041	0.422	0.769	9.67632e-54	3.11607e-58	9.38846e-80	4
Rpl12	7.44687e-80	0.367905	0.998	0.999	2.31248e-75	1.16414e-51	0.30428	0.998	0.999	3.61502e-47	1.16414e-51	1.48937e-79	4
Gm8369	1.38913e-66	0.682001	0.847	0.717	4.31367e-62	7.93844e-80	0.753352	0.861	0.637	2.46512e-75	1.38913e-66	1.58769e-79	4
Sell	7.31233e-74	0.465972	0.217	0.037	2.2707e-69	2.0617e-79	0.541464	0.229	0.04	6.4022e-75	7.31233e-74	4.1234e-79	4
Srgn	2.72384e-79	-0.499897	0.992	0.999	8.45835e-75	1.11683e-45	-0.439938	0.98	0.997	3.46808e-41	1.11683e-45	5.44769e-79	4
Nfkbia	1.53446e-55	-0.515768	0.685	0.954	4.76495e-51	7.60655e-79	-0.84631	0.624	0.901	2.36206e-74	1.53446e-55	1.52131e-78	4
Rps24	1.31073e-78	0.294445	1	1	4.07021e-74	7.10387e-62	0.268396	1	1	2.20597e-57	7.10387e-62	2.62146e-78	4
Rps28	1.38116e-77	0.352372	0.998	0.996	4.2889e-73	1.43543e-60	0.394742	1	0.998	4.45744e-56	1.43543e-60	2.76231e-77	4
Lgals3	6.67404e-77	-1.17741	0.058	0.507	2.07249e-72	1.83589e-43	-0.818486	0.024	0.324	5.701e-39	1.83589e-43	1.33481e-76	4
Trib2	1.74166e-75	0.764207	0.496	0.195	5.40838e-71	1.65515e-74	0.734994	0.482	0.181	5.13973e-70	1.65515e-74	3.48332e-75	4
Ermn	4.00466e-73	-0.993674	0.024	0.456	1.24357e-68	2.77583e-34	-0.661957	0.004	0.243	8.61978e-30	2.77583e-34	8.00931e-73	4
Mapkapk3	6.94176e-73	-0.737541	0.155	0.614	2.15562e-68	3.32645e-38	-0.522551	0.149	0.467	1.03296e-33	3.32645e-38	1.38835e-72	4
Itm2b	2.14695e-62	-0.438146	0.944	0.991	6.66693e-58	1.09942e-72	-0.532908	0.964	0.989	3.41402e-68	2.14695e-62	2.19883e-72	4
Tmem176a	1.48881e-53	-1.06033	0.052	0.405	4.62321e-49	2.79425e-72	-1.38051	0.064	0.493	8.67699e-68	1.48881e-53	5.58851e-72	4
Asap1	3.71087e-72	0.639757	0.416	0.144	1.15234e-67	5.1408e-27	0.401353	0.319	0.154	1.59637e-22	5.1408e-27	7.42174e-72	4
Anxa2	3.76377e-72	-0.802748	0.163	0.621	1.16876e-67	4.21003e-48	-0.646302	0.147	0.515	1.30734e-43	4.21003e-48	7.52753e-72	4
Cox5a	7.22587e-72	-0.56266	0.675	0.913	2.24385e-67	5.26109e-25	-0.314414	0.665	0.84	1.63373e-20	5.26109e-25	1.44517e-71	4
Ckb	1.38336e-71	-0.994583	0.07	0.502	4.29576e-67	7.90074e-49	-0.76137	0.044	0.375	2.45342e-44	7.90074e-49	2.76673e-71	4
Ptprcap	5.6092e-33	-0.411031	0.701	0.894	1.74182e-28	2.00211e-71	-0.708126	0.594	0.886	6.21715e-67	5.6092e-33	4.00422e-71	4
Il2ra	1.42021e-70	-0.85742	0.034	0.461	4.41019e-66	1.002e-60	-0.972442	0.054	0.441	3.11151e-56	1.002e-60	2.84043e-70	4
Gadd45b	4.54847e-66	-0.796079	0.313	0.721	1.41244e-61	4.34905e-70	-1.02155	0.275	0.681	1.35051e-65	4.54847e-66	8.69811e-70	4
Hilpda	5.07271e-70	-0.916861	0.177	0.601	1.57523e-65	2.62885e-39	-0.759174	0.143	0.444	8.16337e-35	2.62885e-39	1.01454e-69	4
Pgk1	6.98017e-70	-0.689397	0.49	0.831	2.16755e-65	5.9695e-18	-0.360403	0.444	0.644	1.85371e-13	5.9695e-18	1.39603e-69	4
Tmem176b	1.89794e-57	-1.11037	0.046	0.415	5.89367e-53	2.14012e-69	-1.2593	0.092	0.509	6.6457e-65	1.89794e-57	4.28023e-69	4
Ostf1	9.43628e-69	-0.595896	0.693	0.919	2.93025e-64	4.27675e-27	-0.366746	0.582	0.806	1.32806e-22	4.27675e-27	1.88726e-68	4
Gng2	9.81792e-69	-0.655497	0.349	0.754	3.04876e-64	3.4069e-43	-0.515192	0.285	0.637	1.05794e-38	3.4069e-43	1.96358e-68	4
Ctla2a	2.99981e-58	-1.00371	0.307	0.676	9.31532e-54	1.50698e-68	-0.977793	0.321	0.74	4.67964e-64	2.99981e-58	3.01397e-68	4
Litaf	5.18588e-67	-0.779356	0.066	0.485	1.61037e-62	2.42031e-36	-0.561442	0.082	0.367	7.51579e-32	2.42031e-36	1.03718e-66	4
Cd27	9.31813e-67	0.525324	0.444	0.147	2.89356e-62	1.20355e-27	0.344714	0.48	0.253	3.73738e-23	1.20355e-27	1.86363e-66	4
Camk2n1	1.58269e-43	-0.599806	0.032	0.335	4.91472e-39	4.30742e-66	-0.818488	0.044	0.456	1.33758e-61	1.58269e-43	8.61485e-66	4
Reep5	6.95407e-66	-0.607156	0.406	0.795	2.15945e-61	2.63776e-45	-0.526553	0.382	0.711	8.19105e-41	2.63776e-45	1.39081e-65	4
Cd48	8.76754e-66	-0.6411	0.317	0.73	2.72259e-61	4.67706e-31	-0.423503	0.351	0.65	1.45237e-26	4.67706e-31	1.75351e-65	4
Txn1	1.04714e-65	-0.573928	0.629	0.892	3.2517e-61	2.65066e-61	-0.590422	0.564	0.845	8.23108e-57	2.65066e-61	2.09429e-65	4
Crlf3	1.01082e-64	0.721948	0.761	0.556	3.13889e-60	5.88461e-46	0.543496	0.773	0.612	1.82735e-41	5.88461e-46	2.02164e-64	4
Ehd1	2.43156e-64	-0.708459	0.056	0.469	7.55072e-60	5.70392e-38	-0.577672	0.078	0.361	1.77124e-33	5.70392e-38	4.86312e-64	4
Id2	1.32877e-63	-0.792202	0.345	0.739	4.12623e-59	2.46095e-55	-0.726479	0.343	0.719	7.64199e-51	2.46095e-55	2.65754e-63	4
Pkm	4.49712e-62	-0.537277	0.783	0.947	1.39649e-57	7.58774e-36	-0.442932	0.693	0.876	2.35622e-31	7.58774e-36	8.99424e-62	4
Pim1	1.67124e-54	-0.490681	0.715	0.95	5.18972e-50	1.50748e-61	-0.668998	0.635	0.894	4.68118e-57	1.67124e-54	3.01496e-61	4
Nkg7	5.30551e-61	-1.26642	0.179	0.563	1.64752e-56	4.31393e-40	-1.18517	0.11	0.405	1.3396e-35	4.31393e-40	1.0611e-60	4
Il6st	1.25742e-60	0.459717	0.267	0.066	3.90465e-56	1.92776e-45	0.438076	0.279	0.088	5.98627e-41	1.92776e-45	2.51483e-60	4
Tpi1	1.87913e-60	-0.703481	0.213	0.631	5.83527e-56	1.02001e-29	-0.458301	0.179	0.455	3.16742e-25	1.02001e-29	3.75827e-60	4
Thy1	3.80232e-60	-0.605472	0.625	0.869	1.18074e-55	8.83233e-38	-0.490398	0.584	0.827	2.7427e-33	8.83233e-38	7.60464e-60	4
Krt83	6.06377e-60	-0.878132	0.03	0.411	1.88298e-55	4.87225e-44	-0.753341	0.042	0.352	1.51298e-39	4.87225e-44	1.21275e-59	4
Lilr4b	8.19962e-60	-0.821135	0.084	0.478	2.54623e-55	3.65065e-40	-0.617221	0.056	0.354	1.13364e-35	3.65065e-40	1.63992e-59	4
B2m	1.18223e-35	-0.25682	0.992	1	3.67119e-31	2.68896e-59	-0.318931	0.998	0.999	8.35002e-55	1.18223e-35	5.37791e-59	4
Cotl1	7.42933e-59	-0.522769	0.781	0.954	2.30703e-54	3.96917e-20	-0.308867	0.785	0.904	1.23255e-15	3.96917e-20	1.48587e-58	4
Nr4a1	2.31241e-58	-0.995986	0.341	0.68	7.18074e-54	3.52199e-42	-0.814889	0.363	0.662	1.09368e-37	3.52199e-42	4.62483e-58	4
S100a13	6.28199e-57	-0.519917	0.554	0.863	1.95075e-52	1.55094e-28	-0.373565	0.52	0.781	4.81614e-24	1.55094e-28	1.2564e-56	4
Tspan13	8.24544e-57	0.697975	0.657	0.417	2.56046e-52	7.70602e-35	0.584912	0.641	0.466	2.39295e-30	7.70602e-35	1.64909e-56	4
Cd3g	2.24531e-56	-0.373505	0.962	0.989	6.97237e-52	7.11002e-41	-0.325634	0.972	0.988	2.20787e-36	7.11002e-41	4.49062e-56	4
Dnajc15	4.30208e-56	-0.567865	0.363	0.752	1.33592e-51	4.09578e-35	-0.453118	0.251	0.571	1.27186e-30	4.09578e-35	8.60416e-56	4
Ramp1	9.67799e-55	-0.902052	0.135	0.51	3.00531e-50	5.1652e-49	-0.970964	0.159	0.498	1.60395e-44	5.1652e-49	1.9356e-54	4
Rps27rt	2.79087e-54	0.445473	0.932	0.914	8.66649e-50	5.68948e-43	0.390041	0.962	0.909	1.76676e-38	5.68948e-43	5.58174e-54	4
Prkca	7.23837e-54	0.688292	0.542	0.287	2.24773e-49	2.86185e-38	0.569409	0.572	0.366	8.8869e-34	2.86185e-38	1.44767e-53	4
Fgl2	3.21464e-33	-0.500841	0.008	0.243	9.98242e-29	1.02635e-53	-0.855336	0.012	0.356	3.18711e-49	3.21464e-33	2.05269e-53	4
Rgs1	8.32569e-35	-0.624338	0.518	0.784	2.58538e-30	1.18541e-53	-0.758242	0.556	0.864	3.68105e-49	8.32569e-35	2.37082e-53	4
Rac2	6.42531e-51	-0.359827	0.938	0.992	1.99525e-46	2.32537e-28	-0.272514	0.936	0.981	7.22097e-24	2.32537e-28	1.28506e-50	4
Tnfrsf9	1.45397e-41	-1.01869	0.042	0.337	4.51502e-37	2.22771e-50	-1.28885	0.068	0.404	6.91772e-46	1.45397e-41	4.45543e-50	4
Dennd4a	3.0281e-49	-0.614046	0.291	0.66	9.40315e-45	4.809e-50	-0.693933	0.271	0.634	1.49334e-45	3.0281e-49	9.618e-50	4
Il2rb	8.97287e-50	-0.523513	0.434	0.784	2.78634e-45	2.96442e-28	-0.357465	0.424	0.718	9.20541e-24	2.96442e-28	1.79457e-49	4
Lamc1	1.15055e-49	-0.555584	0.02	0.352	3.5728e-45	8.66838e-46	-0.599184	0.014	0.321	2.69179e-41	8.66838e-46	2.3011e-49	4
Tsc22d3	1.15129e-49	0.605173	0.733	0.504	3.57511e-45	1.61742e-22	0.43855	0.715	0.603	5.02257e-18	1.61742e-22	2.30259e-49	4
Rbpj	7.07634e-47	-0.64906	0.086	0.424	2.19742e-42	2.6152e-49	-0.676123	0.098	0.452	8.12099e-45	7.07634e-47	5.23041e-49	4
Ttc39c	2.78806e-49	-0.546394	0.048	0.392	8.65777e-45	2.42775e-40	-0.536337	0.06	0.363	7.53889e-36	2.42775e-40	5.57612e-49	4
Sytl3	4.09647e-49	-0.555104	0.114	0.483	1.27208e-44	8.67645e-37	-0.502801	0.066	0.351	2.6943e-32	8.67645e-37	8.19293e-49	4
Klf3	5.45209e-38	0.508127	0.341	0.14	1.69304e-33	1.02791e-48	0.579317	0.382	0.148	3.19198e-44	5.45209e-38	2.05583e-48	4
Gimap6	1.05916e-48	0.479526	0.934	0.874	3.289e-44	3.92954e-47	0.505374	0.912	0.807	1.22024e-42	3.92954e-47	2.11831e-48	4
Fth1	9.65847e-33	-0.263488	1	1	2.99924e-28	1.20387e-48	-0.33609	0.998	1	3.73839e-44	9.65847e-33	2.40775e-48	4
Itgb7	6.09902e-45	-0.492011	0.576	0.857	1.89393e-40	1.54117e-47	-0.548278	0.552	0.826	4.78578e-43	6.09902e-45	3.08233e-47	4
Ssh2	8.59598e-47	0.600797	0.641	0.434	2.66931e-42	9.32299e-29	0.473089	0.588	0.414	2.89507e-24	9.32299e-29	1.7192e-46	4
Ucp2	2.03303e-34	-0.462352	0.705	0.897	6.31318e-30	3.78572e-46	-0.627404	0.657	0.867	1.17558e-41	2.03303e-34	7.57143e-46	4
Cd69	4.50953e-46	-0.605849	0.434	0.766	1.40034e-41	2.53708e-24	-0.526774	0.468	0.697	7.87841e-20	2.53708e-24	9.01905e-46	4
Lcp1	5.99667e-46	-0.441818	0.58	0.877	1.86214e-41	1.08185e-25	-0.333761	0.612	0.823	3.35946e-21	1.08185e-25	1.19933e-45	4
Myl12a	6.05594e-46	-0.414026	0.783	0.941	1.88055e-41	6.32853e-24	-0.315233	0.773	0.898	1.9652e-19	6.32853e-24	1.21119e-45	4
Ahnak	6.25397e-46	-0.530173	0.201	0.585	1.94204e-41	7.74092e-42	-0.544857	0.267	0.627	2.40379e-37	7.74092e-42	1.25079e-45	4
Il7r	8.76715e-46	0.618851	0.853	0.701	2.72246e-41	1.66058e-16	0.352215	0.825	0.743	5.15661e-12	1.66058e-16	1.75343e-45	4
Cmtm7	2.39761e-45	-0.555362	0.191	0.555	7.4453e-41	5.39974e-34	-0.60641	0.247	0.541	1.67678e-29	5.39974e-34	4.79522e-45	4
Krtcap2	3.72953e-45	-0.438125	0.604	0.879	1.15813e-40	4.65397e-24	-0.322058	0.616	0.816	1.4452e-19	4.65397e-24	7.45906e-45	4
Vps37b	3.86412e-45	0.545617	0.894	0.796	1.19993e-40	6.25373e-33	0.445751	0.9	0.79	1.94197e-28	6.25373e-33	7.72825e-45	4
Il18rap	1.83545e-44	-0.529492	0.106	0.446	5.69961e-40	1.02856e-19	-0.323901	0.064	0.248	3.19399e-15	1.02856e-19	3.67089e-44	4
Psmb8	2.81966e-40	-0.370284	0.859	0.969	8.7559e-36	9.40653e-44	-0.399255	0.825	0.949	2.92101e-39	2.81966e-40	1.88131e-43	4
Actn2	1.03806e-43	-0.624055	0.008	0.3	3.2235e-39	9.32087e-35	-0.554534	0.016	0.263	2.89441e-30	9.32087e-35	2.07613e-43	4
Mapkapk2	2.08968e-43	-0.515296	0.237	0.601	6.48907e-39	1.14709e-25	-0.415245	0.237	0.503	3.56206e-21	1.14709e-25	4.17935e-43	4
Ybx3	8.09198e-43	-0.526315	0.271	0.627	2.5128e-38	3.20769e-16	-0.33257	0.211	0.415	9.96085e-12	3.20769e-16	1.6184e-42	4
Sec61g	1.33816e-42	-0.419458	0.715	0.915	4.15538e-38	2.28621e-19	-0.259832	0.747	0.879	7.09936e-15	2.28621e-19	2.67631e-42	4
Lsp1	1.72301e-42	-0.418051	0.699	0.922	5.35047e-38	2.81655e-29	-0.353135	0.659	0.857	8.74623e-25	2.81655e-29	3.44603e-42	4
Stk17b	1.72473e-21	0.300359	0.938	0.946	5.35581e-17	2.09016e-42	0.456237	0.938	0.903	6.49056e-38	1.72473e-21	4.18031e-42	4
Foxp1	3.36148e-42	0.552429	0.502	0.275	1.04384e-37	1.45262e-30	0.473122	0.546	0.353	4.51084e-26	1.45262e-30	6.72295e-42	4
Glrx	2.16593e-16	-0.434189	0.199	0.399	6.72587e-12	3.68879e-42	-0.850046	0.163	0.488	1.14548e-37	2.16593e-16	7.37758e-42	4
Dusp5	8.0594e-42	-0.510207	0.572	0.843	2.50269e-37	1.34325e-33	-0.510654	0.566	0.793	4.17118e-29	1.34325e-33	1.61188e-41	4
Nfkb1	4.14547e-36	-0.53643	0.504	0.771	1.28729e-31	1.52552e-41	-0.615418	0.458	0.74	4.7372e-37	4.14547e-36	3.05104e-41	4
Aprt	1.66852e-41	-0.503853	0.402	0.725	5.18126e-37	9.68236e-29	-0.443377	0.369	0.63	3.00666e-24	9.68236e-29	3.33705e-41	4
Ms4a6b	5.85485e-15	0.258208	0.892	0.882	1.81811e-10	3.15457e-41	0.429074	0.898	0.815	9.7959e-37	5.85485e-15	6.30915e-41	4
Il1r2	3.58038e-41	-0.963443	0.046	0.338	1.11182e-36	3.13878e-20	-0.672134	0.016	0.173	9.74686e-16	3.13878e-20	7.16076e-41	4
Cd9	3.46367e-39	0.449765	0.388	0.175	1.07557e-34	9.28838e-41	0.500717	0.327	0.13	2.88432e-36	3.46367e-39	1.85768e-40	4
Rpl22l1	1.45669e-31	0.325804	0.962	0.97	4.52346e-27	1.16658e-40	0.383314	0.966	0.944	3.62259e-36	1.45669e-31	2.33317e-40	4
Ctla4	1.1364e-16	-0.463939	0.586	0.777	3.52888e-12	1.51893e-40	-0.915001	0.602	0.813	4.71675e-36	1.1364e-16	3.03787e-40	4
Txnip	2.04925e-40	0.600861	0.695	0.507	6.36354e-36	5.72639e-22	0.465567	0.669	0.527	1.77822e-17	5.72639e-22	4.0985e-40	4
Klrc1	9.28694e-40	-0.578596	0.012	0.287	2.88387e-35	3.81133e-18	-0.346887	0.008	0.147	1.18353e-13	3.81133e-18	1.85739e-39	4
Cyth4	1.71326e-36	-0.4389	0.233	0.571	5.32019e-32	3.15722e-39	-0.499486	0.181	0.514	9.80411e-35	1.71326e-36	6.31444e-39	4
Clic1	4.27671e-39	-0.327789	0.867	0.973	1.32805e-34	3.49616e-35	-0.337118	0.837	0.957	1.08566e-30	3.49616e-35	8.55342e-39	4
Stk24	4.68176e-39	-0.463815	0.452	0.76	1.45383e-34	1.59458e-15	-0.319685	0.492	0.677	4.95166e-11	1.59458e-15	9.36352e-39	4
S100a11	5.27239e-39	-0.359583	0.685	0.928	1.63724e-34	8.31392e-25	-0.275404	0.687	0.897	2.58172e-20	8.31392e-25	1.05448e-38	4
Cox17	7.43524e-39	-0.456629	0.42	0.732	2.30887e-34	5.15918e-22	-0.314888	0.39	0.645	1.60208e-17	5.15918e-22	1.48705e-38	4
Il18r1	8.60309e-39	-0.439691	0.369	0.719	2.67152e-34	7.81513e-28	-0.393002	0.341	0.628	2.42683e-23	7.81513e-28	1.72062e-38	4
Sh2d2a	9.29575e-39	-0.477404	0.452	0.761	2.88661e-34	3.8763e-28	-0.393421	0.4	0.672	1.20371e-23	3.8763e-28	1.85915e-38	4
Ctsd	1.09398e-38	-0.578026	0.432	0.732	3.39713e-34	3.04956e-20	-0.407298	0.373	0.6	9.46981e-16	3.04956e-20	2.18795e-38	4
Itgav	3.16328e-12	-0.271623	0.104	0.248	9.82292e-08	1.28295e-38	-0.756615	0.078	0.366	3.98396e-34	3.16328e-12	2.56591e-38	4
Tnfrsf4	2.05615e-38	-0.58318	0.544	0.822	6.38497e-34	1.28846e-30	-0.650285	0.602	0.801	4.00107e-26	1.28846e-30	4.1123e-38	4
Ltb	2.06189e-38	-0.454172	0.759	0.93	6.40279e-34	1.39846e-32	-0.4477	0.749	0.915	4.34262e-28	1.39846e-32	4.12378e-38	4
Cblb	4.25936e-38	0.546535	0.544	0.347	1.32266e-33	1.2912e-31	0.521018	0.558	0.378	4.00956e-27	1.2912e-31	8.51872e-38	4
Acot7	5.86694e-38	-0.440947	0.203	0.542	1.82186e-33	1.54882e-16	-0.272614	0.175	0.374	4.80956e-12	1.54882e-16	1.17339e-37	4
AU020206	7.81525e-38	-0.491687	0.265	0.589	2.42687e-33	1.03384e-33	-0.451078	0.207	0.52	3.21039e-29	1.03384e-33	1.56305e-37	4
D16Ertd472e	8.88235e-38	-0.466463	0.398	0.727	2.75824e-33	5.93042e-34	-0.431462	0.41	0.707	1.84157e-29	5.93042e-34	1.77647e-37	4
Fam110a	1.03285e-37	-0.480226	0.03	0.307	3.20731e-33	1.25064e-34	-0.498505	0.02	0.271	3.88363e-30	1.25064e-34	2.0657e-37	4
Zbtb20	1.80762e-37	0.471334	0.279	0.102	5.61319e-33	1.55223e-12	0.325992	0.351	0.234	4.82013e-08	1.55223e-12	3.61523e-37	4
Csnk2b	2.31623e-37	-0.442271	0.406	0.725	7.19259e-33	2.38723e-18	-0.324635	0.398	0.616	7.41308e-14	2.38723e-18	4.63246e-37	4
Dgat1	5.20105e-37	-0.546332	0.365	0.684	1.61508e-32	2.97801e-23	-0.470591	0.325	0.575	9.24762e-19	2.97801e-23	1.04021e-36	4
Bzw2	8.13938e-37	0.489951	0.482	0.276	2.52752e-32	1.50787e-36	0.501925	0.426	0.22	4.68238e-32	1.50787e-36	1.62788e-36	4
Cst3	2.23457e-29	-0.391584	0.359	0.654	6.93901e-25	1.1532e-36	-0.506431	0.315	0.632	3.58103e-32	2.23457e-29	2.3064e-36	4
Zfp36l2	1.58359e-36	0.534233	0.896	0.802	4.91753e-32	2.17002e-23	0.344414	0.902	0.813	6.73856e-19	2.17002e-23	3.16719e-36	4
Mcl1	1.80613e-36	0.420428	0.873	0.833	5.60858e-32	1.92185e-29	0.38639	0.898	0.84	5.96793e-25	1.92185e-29	3.61226e-36	4
Tgfb1	1.25356e-34	-0.543744	0.404	0.699	3.89269e-30	2.18646e-36	-0.57604	0.386	0.676	6.78962e-32	1.25356e-34	4.37292e-36	4
Nfkbid	1.3758e-25	-0.466602	0.249	0.514	4.27226e-21	2.61486e-36	-0.665819	0.247	0.561	8.11992e-32	1.3758e-25	5.22972e-36	4
Ech1	1.37735e-35	-0.432833	0.309	0.639	4.2771e-31	3.44305e-35	-0.464046	0.269	0.58	1.06917e-30	3.44305e-35	2.75471e-35	4
H2afy	1.49784e-35	-0.39332	0.592	0.859	4.65124e-31	9.28348e-23	-0.321809	0.618	0.803	2.8828e-18	9.28348e-23	2.99568e-35	4
Zeb2	1.88074e-35	-0.503054	0.008	0.256	5.84026e-31	3.72253e-22	-0.397673	0.02	0.195	1.15596e-17	3.72253e-22	3.76148e-35	4
Ifrd1	1.90502e-35	-0.471128	0.42	0.729	5.91566e-31	1.06109e-26	-0.469791	0.456	0.695	3.295e-22	1.06109e-26	3.81004e-35	4
Pik3ip1	1.97162e-35	0.402996	0.255	0.092	6.12247e-31	1.22837e-28	0.315059	0.203	0.07	3.81445e-24	1.22837e-28	3.94324e-35	4
Selplg	2.27456e-35	-0.370119	0.735	0.92	7.0632e-31	6.52751e-25	-0.333915	0.689	0.862	2.02699e-20	6.52751e-25	4.54913e-35	4
Nfil3	1.09699e-24	-0.313295	0.108	0.349	3.40649e-20	3.01291e-35	-0.496585	0.122	0.422	9.35599e-31	1.09699e-24	6.02582e-35	4
Cox6c	4.5231e-35	-0.310465	0.827	0.95	1.40456e-30	4.8771e-27	-0.288607	0.819	0.932	1.51449e-22	4.8771e-27	9.0462e-35	4
Arid5b	4.74084e-35	0.579474	0.582	0.402	1.47217e-30	6.43704e-19	0.45241	0.52	0.389	1.99889e-14	6.43704e-19	9.48169e-35	4
Manf	9.13763e-35	-0.426265	0.341	0.664	2.83751e-30	1.04033e-15	-0.295053	0.404	0.609	3.23054e-11	1.04033e-15	1.82753e-34	4
Icos	9.81349e-27	-0.344012	0.795	0.946	3.04738e-22	1.06018e-34	-0.448543	0.745	0.922	3.29218e-30	9.81349e-27	2.12036e-34	4
Ets1	1.42709e-34	0.377521	0.946	0.93	4.43153e-30	3.12454e-34	0.369258	0.93	0.904	9.70264e-30	3.12454e-34	2.85417e-34	4
Serpinb1a	1.95087e-34	-0.74383	0.064	0.335	6.05803e-30	1.09826e-21	-0.557012	0.06	0.251	3.41041e-17	1.09826e-21	3.90173e-34	4
Acsbg1	4.09151e-34	-0.423242	0.058	0.332	1.27054e-29	1.00933e-26	-0.387503	0.058	0.285	3.13429e-22	1.00933e-26	8.18303e-34	4
Rnh1	6.01417e-34	-0.413883	0.269	0.59	1.86758e-29	3.55507e-24	-0.359607	0.235	0.497	1.10396e-19	3.55507e-24	1.20283e-33	4
Cyb5a	6.37104e-34	-0.461224	0.486	0.763	1.9784e-29	1.11122e-24	-0.437095	0.416	0.661	3.45068e-20	1.11122e-24	1.27421e-33	4
Sh2d1a	1.59648e-33	0.514248	0.612	0.441	4.95755e-29	7.81843e-22	0.416536	0.514	0.359	2.42786e-17	7.81843e-22	3.19296e-33	4
Emp3	2.05296e-33	-0.424202	0.516	0.796	6.37506e-29	5.02898e-12	-0.25623	0.629	0.792	1.56165e-07	5.02898e-12	4.10592e-33	4
Pja1	6.80678e-33	0.477091	0.382	0.194	2.11371e-28	2.63031e-15	0.430634	0.319	0.199	8.16789e-11	2.63031e-15	1.36136e-32	4
Ifngr2	7.76965e-33	0.412085	0.237	0.085	2.41271e-28	1.27031e-10	0.277312	0.233	0.138	3.9447e-06	1.27031e-10	1.55393e-32	4
Ly6e	2.62715e-24	-0.272789	0.902	0.977	8.15809e-20	9.2855e-33	-0.367574	0.831	0.949	2.88343e-28	2.62715e-24	1.8571e-32	4
Plp2	3.72432e-30	-0.35931	0.064	0.318	1.15651e-25	3.67285e-32	-0.420511	0.05	0.304	1.14053e-27	3.72432e-30	7.3457e-32	4
Vasp	5.4441e-24	-0.330765	0.606	0.84	1.69056e-19	1.09599e-31	-0.420737	0.526	0.783	3.40339e-27	5.4441e-24	2.19199e-31	4
Phlda1	4.74917e-31	-0.522463	0.05	0.295	1.47476e-26	1.20267e-31	-0.718468	0.074	0.329	3.73464e-27	4.74917e-31	2.40533e-31	4
Lmnb1	2.98384e-31	-0.414072	0.191	0.493	9.26572e-27	1.1049e-17	-0.297315	0.199	0.42	3.43103e-13	1.1049e-17	5.96768e-31	4
Rwdd1	6.8311e-31	-0.388236	0.363	0.677	2.12126e-26	3.19e-15	-0.260405	0.42	0.624	9.90592e-11	3.19e-15	1.36622e-30	4
Dkkl1	9.20802e-31	-0.364391	0.014	0.239	2.85937e-26	1.31975e-21	-0.300433	0.034	0.217	4.09823e-17	1.31975e-21	1.8416e-30	4
2010111I01Rik	2.42706e-22	-0.325391	0.247	0.512	7.53675e-18	1.24141e-30	-0.494689	0.251	0.538	3.85496e-26	2.42706e-22	2.48282e-30	4
Socs2	3.4087e-22	-0.323183	0.008	0.175	1.05851e-17	3.33396e-30	-0.491837	0.026	0.256	1.03529e-25	3.4087e-22	6.66792e-30	4
Smox	3.6477e-30	-0.407486	0.044	0.284	1.13272e-25	3.2762e-19	-0.302995	0.046	0.216	1.01736e-14	3.2762e-19	7.2954e-30	4
Tnfrsf1b	2.50295e-29	-0.418281	0.177	0.464	7.7724e-25	3.66742e-30	-0.496326	0.195	0.474	1.13884e-25	2.50295e-29	7.33484e-30	4
Cdkn1a	3.98455e-30	-0.458705	0.088	0.349	1.23732e-25	5.27583e-14	-0.320727	0.163	0.339	1.6383e-09	5.27583e-14	7.96911e-30	4
Cks2	4.88265e-30	-0.413667	0.193	0.492	1.51621e-25	1.30613e-21	-0.423703	0.143	0.366	4.05594e-17	1.30613e-21	9.7653e-30	4
Psmb3	7.93106e-30	-0.325492	0.62	0.865	2.46283e-25	3.85807e-25	-0.335373	0.562	0.798	1.19805e-20	3.85807e-25	1.58621e-29	4
Spcs2	5.97353e-25	-0.319609	0.629	0.846	1.85496e-20	9.25335e-30	-0.376788	0.625	0.831	2.87344e-25	5.97353e-25	1.85067e-29	4
Kif1b	1.07074e-29	0.374646	0.215	0.076	3.32498e-25	8.01902e-18	0.301423	0.215	0.101	2.49015e-13	8.01902e-18	2.14149e-29	4
Ramp3	1.15377e-29	0.596739	0.504	0.299	3.5828e-25	1.17826e-14	0.513248	0.436	0.307	3.65885e-10	1.17826e-14	2.30754e-29	4
Podnl1	1.44847e-29	-0.366273	0.044	0.282	4.49794e-25	1.25659e-19	-0.342061	0.05	0.224	3.9021e-15	1.25659e-19	2.89694e-29	4
Txk	4.32369e-29	0.511577	0.486	0.305	1.34263e-24	1.44989e-19	0.439111	0.454	0.312	4.50236e-15	1.44989e-19	8.64737e-29	4
Mdfic	7.76048e-29	-0.370522	0.06	0.301	2.40986e-24	8.76975e-26	-0.374971	0.106	0.351	2.72327e-21	8.76975e-26	1.5521e-28	4
Prelid1	8.76517e-29	-0.35151	0.6	0.83	2.72185e-24	8.72828e-15	-0.261208	0.472	0.674	2.71039e-10	8.72828e-15	1.75303e-28	4
Elob	3.55361e-25	-0.259978	0.807	0.942	1.1035e-20	8.99073e-29	-0.289727	0.805	0.929	2.79189e-24	3.55361e-25	1.79815e-28	4
Ncf4	2.07858e-28	-0.359538	0.147	0.423	6.45461e-24	6.04184e-19	-0.302003	0.157	0.368	1.87617e-14	6.04184e-19	4.15716e-28	4
Zyx	2.70339e-28	-0.379346	0.175	0.456	8.39483e-24	3.39269e-19	-0.311923	0.118	0.32	1.05353e-14	3.39269e-19	5.40677e-28	4
Pkp3	5.79858e-28	-0.400209	0.458	0.727	1.80063e-23	3.85709e-23	-0.389752	0.386	0.637	1.19774e-18	3.85709e-23	1.15972e-27	4
Dusp2	7.68908e-28	-0.587414	0.498	0.735	2.38769e-23	5.14913e-10	-0.38464	0.462	0.62	1.59896e-05	5.14913e-10	1.53782e-27	4
Map3k8	2.37753e-27	-0.404137	0.229	0.512	7.38294e-23	1.45441e-14	-0.311327	0.207	0.398	4.51639e-10	1.45441e-14	4.75506e-27	4
Itgal	2.4398e-27	-0.372922	0.375	0.674	7.5763e-23	6.91051e-20	-0.350269	0.289	0.521	2.14592e-15	6.91051e-20	4.87959e-27	4
Nme1	3.482e-27	-0.396247	0.402	0.666	1.08127e-22	4.96098e-15	-0.26496	0.408	0.617	1.54053e-10	4.96098e-15	6.96401e-27	4
Atp1b3	3.62912e-27	0.447715	0.713	0.642	1.12695e-22	6.72192e-18	0.388305	0.612	0.513	2.08736e-13	6.72192e-18	7.25824e-27	4
Pgam1	4.09611e-27	-0.435329	0.44	0.691	1.27197e-22	1.25413e-16	-0.319251	0.341	0.555	3.89444e-12	1.25413e-16	8.19223e-27	4
Fam46a	3.1171e-18	-0.405157	0.056	0.222	9.67954e-14	4.56621e-27	-0.734279	0.084	0.313	1.41795e-22	3.1171e-18	9.13242e-27	4
Nr4a3	5.25737e-23	-0.469411	0.183	0.418	1.63257e-18	4.7118e-27	-0.544778	0.181	0.435	1.46315e-22	5.25737e-23	9.42359e-27	4
Isg20	4.82737e-27	-0.420576	0.127	0.386	1.49904e-22	1.38026e-24	-0.454141	0.104	0.331	4.28611e-20	1.38026e-24	9.65473e-27	4
Pmepa1	1.37681e-14	-0.301676	0.231	0.43	4.2754e-10	7.8473e-27	-0.448263	0.285	0.552	2.43682e-22	1.37681e-14	1.56946e-26	4
Rnf19a	1.4993e-26	0.466508	0.38	0.22	4.65578e-22	6.00641e-22	0.449284	0.331	0.187	1.86517e-17	6.00641e-22	2.9986e-26	4
Slamf1	1.1429e-22	-0.292984	0.153	0.405	3.54906e-18	1.70103e-26	-0.374008	0.145	0.413	5.28222e-22	1.1429e-22	3.40207e-26	4
Mbd2	3.49297e-26	-0.28727	0.687	0.906	1.08467e-21	2.55735e-18	-0.273687	0.663	0.839	7.94134e-14	2.55735e-18	6.98595e-26	4
Pla2g16	6.35127e-14	-0.258686	0.398	0.613	1.97226e-09	3.92657e-26	-0.394329	0.325	0.601	1.21932e-21	6.35127e-14	7.85313e-26	4
Sytl2	4.29395e-26	-0.343438	0.046	0.265	1.3334e-21	6.46987e-24	-0.357961	0.03	0.223	2.00909e-19	6.46987e-24	8.5879e-26	4
Lef1	2.93479e-08	0.334525	0.438	0.386	0.000911339	4.86142e-26	0.597455	0.375	0.214	1.50962e-21	2.93479e-08	9.72283e-26	4
Fam107b	4.91995e-26	0.410238	0.771	0.716	1.52779e-21	6.67169e-09	0.27006	0.701	0.687	0.000207176	6.67169e-09	9.83989e-26	4
Nfkbiz	5.03845e-26	-0.343607	0.382	0.672	1.56459e-21	7.81891e-26	-0.407156	0.325	0.591	2.42801e-21	7.81891e-26	1.00769e-25	4
Adam8	1.15522e-25	-0.316408	0.012	0.204	3.58732e-21	2.27238e-21	-0.298788	0.002	0.158	7.05644e-17	2.27238e-21	2.31045e-25	4
Nmrk1	1.58962e-25	-0.477443	0.133	0.373	4.93624e-21	6.14672e-12	-0.304044	0.124	0.269	1.90874e-07	6.14672e-12	3.17923e-25	4
Ddit4	1.64562e-25	-0.365347	0.135	0.387	5.11014e-21	3.45611e-12	-0.297933	0.1	0.241	1.07322e-07	3.45611e-12	3.29123e-25	4
Glipr2	2.00121e-25	-0.356263	0.251	0.528	6.21435e-21	1.10315e-15	-0.257627	0.213	0.424	3.42562e-11	1.10315e-15	4.00241e-25	4
Rasgrp1	8.57676e-23	-0.315969	0.199	0.456	2.66334e-18	2.31681e-25	-0.382515	0.213	0.479	7.19439e-21	8.57676e-23	4.63362e-25	4
Itpkb	2.31695e-25	0.532784	0.604	0.475	7.19483e-21	7.20315e-10	0.266183	0.655	0.598	2.23679e-05	7.20315e-10	4.6339e-25	4
Anxa1	3.23171e-25	-0.360258	0.016	0.208	1.00354e-20	9.37588e-22	-0.340182	0.014	0.182	2.91149e-17	9.37588e-22	6.46342e-25	4
Capzb	3.27651e-25	-0.296125	0.715	0.889	1.01746e-20	8.82604e-16	-0.255165	0.643	0.812	2.74075e-11	8.82604e-16	6.55303e-25	4
Fabp5	2.9567e-20	-0.327345	0.062	0.249	9.18145e-16	5.40142e-25	-0.53163	0.062	0.278	1.6773e-20	2.9567e-20	1.08028e-24	4
Ndufb7	5.73568e-25	-0.317804	0.448	0.748	1.7811e-20	2.85849e-20	-0.289143	0.436	0.682	8.87647e-16	2.85849e-20	1.14714e-24	4
Ccr5	6.40642e-25	-0.463976	0.028	0.224	1.98938e-20	1.85836e-23	-0.533313	0.03	0.217	5.77077e-19	1.85836e-23	1.28128e-24	4
Csf2	7.63173e-25	-1.15984	0.018	0.208	2.36988e-20	1.20061e-12	-0.680534	0.014	0.116	3.72824e-08	1.20061e-12	1.52635e-24	4
Vamp8	8.6796e-25	-0.322984	0.357	0.65	2.69528e-20	3.47416e-18	-0.311632	0.41	0.634	1.07883e-13	3.47416e-18	1.73592e-24	4
Itgb2	1.12051e-24	-0.371324	0.363	0.637	3.47952e-20	7.87207e-22	-0.344816	0.333	0.585	2.44451e-17	7.87207e-22	2.24102e-24	4
F2r	1.12523e-24	-0.28602	0.024	0.221	3.49419e-20	2.32993e-22	-0.339296	0.038	0.226	7.23512e-18	2.32993e-22	2.25047e-24	4
Stx11	3.05538e-19	-0.332396	0.163	0.382	9.48787e-15	1.23204e-24	-0.486402	0.125	0.355	3.82585e-20	3.05538e-19	2.46408e-24	4
Calr	2.53265e-24	-0.413512	0.58	0.792	7.86465e-20	2.40243e-18	-0.366557	0.574	0.76	7.46027e-14	2.40243e-18	5.06531e-24	4
Metrnl	8.41332e-15	-0.280789	0.108	0.275	2.61259e-10	2.83559e-24	-0.42653	0.056	0.265	8.80536e-20	8.41332e-15	5.67118e-24	4
Anxa5	3.52634e-24	-0.317349	0.275	0.551	1.09503e-19	7.47772e-19	-0.284433	0.265	0.508	2.32206e-14	7.47772e-19	7.05267e-24	4
Dusp4	2.80315e-17	-0.288933	0.058	0.222	8.70463e-13	3.98661e-24	-0.43542	0.078	0.294	1.23796e-19	2.80315e-17	7.97322e-24	4
Arid5a	4.5352e-24	0.430799	0.631	0.515	1.40831e-19	4.42217e-24	0.43678	0.568	0.405	1.37322e-19	4.5352e-24	8.84435e-24	4
Slc15a3	3.77065e-19	-0.264772	0.01	0.158	1.1709e-14	5.20439e-24	-0.376801	0.006	0.183	1.61612e-19	3.77065e-19	1.04088e-23	4
Crmp1	5.30068e-24	-0.296127	0.018	0.204	1.64602e-19	1.31173e-20	-0.303425	0.022	0.188	4.07331e-16	1.31173e-20	1.06014e-23	4
Unc119	1.7165e-23	-0.322273	0.133	0.373	5.33025e-19	5.56081e-24	-0.346053	0.088	0.31	1.7268e-19	1.7165e-23	1.11216e-23	4
Dgka	5.16708e-18	0.398061	0.546	0.45	1.60453e-13	5.74445e-24	0.463306	0.534	0.391	1.78382e-19	5.16708e-18	1.14889e-23	4
Cpd	6.66097e-21	-0.272883	0.052	0.242	2.06843e-16	7.50125e-24	-0.353465	0.042	0.242	2.32936e-19	6.66097e-21	1.50025e-23	4
Ptms	9.69592e-24	-0.441784	0.153	0.392	3.01087e-19	1.54593e-20	-0.408794	0.175	0.39	4.80056e-16	1.54593e-20	1.93918e-23	4
Tnfsf11	1.29084e-23	-0.741832	0.139	0.354	4.00844e-19	5.85424e-15	-0.451448	0.207	0.387	1.81792e-10	5.85424e-15	2.58167e-23	4
Ndfip1	2.67109e-23	-0.336921	0.448	0.706	8.29452e-19	7.58409e-16	-0.284357	0.424	0.642	2.35509e-11	7.58409e-16	5.34217e-23	4
Myl12b	2.7612e-21	0.260523	0.96	0.969	8.57437e-17	3.45632e-23	0.281724	0.972	0.96	1.07329e-18	2.7612e-21	6.91264e-23	4
Foxp3	2.06585e-10	-0.401345	0.018	0.105	6.41508e-06	3.66702e-23	-0.603482	0.04	0.23	1.13872e-18	2.06585e-10	7.33404e-23	4
Prkcq	3.53303e-18	0.36894	0.51	0.397	1.09711e-13	4.11829e-23	0.370942	0.466	0.304	1.27885e-18	3.53303e-18	8.23657e-23	4
Il1r1	4.60209e-23	-0.313142	0.058	0.265	1.42909e-18	1.26297e-16	-0.2725	0.018	0.154	3.92191e-12	1.26297e-16	9.20418e-23	4
Calm3	8.47253e-19	-0.281974	0.44	0.69	2.63097e-14	7.31815e-23	-0.345342	0.359	0.615	2.2725e-18	8.47253e-19	1.46363e-22	4
Sept9	7.40984e-23	-0.312888	0.295	0.57	2.30098e-18	6.53049e-15	-0.251451	0.293	0.506	2.02791e-10	6.53049e-15	1.48197e-22	4
Diaph1	8.04966e-21	-0.287571	0.293	0.565	2.49966e-16	1.0433e-22	-0.326315	0.211	0.469	3.23976e-18	8.04966e-21	2.0866e-22	4
Cd44	2.5106e-22	-0.327345	0.375	0.644	7.79618e-18	9.16799e-16	-0.304033	0.339	0.557	2.84693e-11	9.16799e-16	5.02121e-22	4
Gramd3	3.47655e-22	0.346948	0.819	0.744	1.07957e-17	3.22219e-21	0.409093	0.689	0.529	1.00059e-16	3.22219e-21	6.9531e-22	4
Uqcc2	4.47006e-22	-0.282131	0.223	0.493	1.38809e-17	2.89321e-17	-0.278875	0.223	0.441	8.98428e-13	2.89321e-17	8.94011e-22	4
Plk3	4.76531e-22	-0.364472	0.098	0.312	1.47977e-17	1.21465e-11	-0.25422	0.129	0.282	3.77187e-07	1.21465e-11	9.53062e-22	4
Adam19	5.31558e-22	-0.31242	0.12	0.342	1.65065e-17	5.89814e-17	-0.284381	0.102	0.283	1.83155e-12	5.89814e-17	1.06312e-21	4
Pomp	5.39233e-22	-0.30324	0.52	0.762	1.67448e-17	7.01e-16	-0.256599	0.422	0.655	2.17681e-11	7.01e-16	1.07847e-21	4
Slc9a3r1	7.02655e-22	-0.325119	0.384	0.643	2.18195e-17	1.20049e-13	-0.26087	0.373	0.573	3.72787e-09	1.20049e-13	1.40531e-21	4
Ccl5	4.13247e-15	-1.28645	0.11	0.268	1.28325e-10	7.86619e-22	-1.68007	0.122	0.319	2.44269e-17	4.13247e-15	1.57324e-21	4
Rab11fip1	8.66926e-22	-0.274609	0.08	0.291	2.69207e-17	1.42081e-21	-0.312112	0.072	0.275	4.41204e-17	1.42081e-21	1.73385e-21	4
Gzmb	1.50067e-16	-1.23998	0.022	0.156	4.66003e-12	9.61392e-22	-1.35811	0.016	0.182	2.98541e-17	1.50067e-16	1.92278e-21	4
Acot9	9.91576e-22	-0.279309	0.106	0.329	3.07914e-17	1.20336e-16	-0.25802	0.1	0.277	3.73678e-12	1.20336e-16	1.98315e-21	4
Il17re	1.57801e-21	-0.28952	0.02	0.19	4.90018e-17	1.22989e-16	-0.251687	0.014	0.147	3.81918e-12	1.22989e-16	3.15601e-21	4
Arhgap15	2.47286e-21	0.386507	0.649	0.564	7.67898e-17	1.79758e-10	0.284972	0.544	0.48	5.58202e-06	1.79758e-10	4.94573e-21	4
Rgcc	4.35883e-21	-0.473918	0.151	0.378	1.35355e-16	2.31738e-06	-0.333069	0.303	0.42	0.0719616	2.31738e-06	8.71765e-21	4
Tmem256	4.89822e-21	-0.267816	0.116	0.335	1.52104e-16	1.04969e-15	-0.260691	0.118	0.293	3.25959e-11	1.04969e-15	9.79643e-21	4
Lag3	1.33683e-20	-0.650944	0.038	0.21	4.15127e-16	7.06247e-21	-0.620944	0.044	0.221	2.19311e-16	1.33683e-20	1.41249e-20	4
Rapgef6	7.10686e-21	0.374158	0.647	0.557	2.20689e-16	2.44834e-09	0.293902	0.588	0.543	7.60284e-05	2.44834e-09	1.42137e-20	4
Ablim1	2.49186e-15	0.35807	0.671	0.66	7.73797e-11	7.78911e-21	0.38024	0.647	0.538	2.41875e-16	2.49186e-15	1.55782e-20	4
Coro2a	9.10889e-21	-0.287865	0.048	0.234	2.82858e-16	5.73695e-19	-0.338819	0.044	0.209	1.7815e-14	5.73695e-19	1.82178e-20	4
Bsg	1.12784e-20	-0.317161	0.484	0.727	3.50227e-16	2.47882e-16	-0.273733	0.43	0.645	7.69747e-12	2.47882e-16	2.25568e-20	4
Frat2	1.64926e-20	0.316137	0.219	0.097	5.12145e-16	1.20305e-16	0.317929	0.249	0.128	3.73585e-12	1.20305e-16	3.29852e-20	4
Dhrs3	1.66872e-20	-0.307451	0.034	0.207	5.18188e-16	8.07356e-16	-0.278111	0.03	0.167	2.50708e-11	8.07356e-16	3.33744e-20	4
Gnb2	2.0957e-20	-0.272411	0.689	0.872	6.50778e-16	1.71575e-18	-0.279176	0.665	0.828	5.32791e-14	1.71575e-18	4.1914e-20	4
Epsti1	2.32141e-20	-0.331096	0.488	0.736	7.20867e-16	5.21023e-15	-0.3333	0.38	0.583	1.61793e-10	5.21023e-15	4.64282e-20	4
Arl6ip1	4.83865e-17	-0.262607	0.723	0.879	1.50255e-12	2.58516e-20	-0.331457	0.639	0.828	8.02771e-16	4.83865e-17	5.17033e-20	4
Hsd11b1	2.63171e-20	-0.296068	0.139	0.361	8.17225e-16	7.87664e-14	-0.251709	0.12	0.279	2.44593e-09	7.87664e-14	5.26342e-20	4
Klrd1	3.56383e-20	-0.494417	0.08	0.269	1.10668e-15	2.9031e-13	-0.422801	0.042	0.164	9.015e-09	2.9031e-13	7.12767e-20	4
Sec11c	6.62825e-19	-0.300307	0.518	0.751	2.05827e-14	3.88865e-20	-0.329648	0.41	0.651	1.20754e-15	6.62825e-19	7.77729e-20	4
Cdk6	4.7997e-18	-0.275728	0.12	0.318	1.49045e-13	5.17232e-20	-0.343531	0.098	0.298	1.60616e-15	4.7997e-18	1.03446e-19	4
Irf4	5.57855e-20	-0.303563	0.052	0.232	1.73231e-15	2.84281e-13	-0.27409	0.074	0.213	8.82778e-09	2.84281e-13	1.11571e-19	4
Areg	1.29215e-12	-1.26448	0.09	0.221	4.01251e-08	8.72964e-20	-1.20711	0.074	0.25	2.71081e-15	1.29215e-12	1.74593e-19	4
Itga4	1.5518e-19	0.501287	0.452	0.311	4.8188e-15	3.26044e-07	0.270319	0.418	0.349	0.0101246	3.26044e-07	3.10359e-19	4
Igfbp7	2.4291e-19	-0.531401	0.004	0.148	7.54307e-15	2.15187e-15	-0.535225	0.012	0.133	6.6822e-11	2.15187e-15	4.85819e-19	4
Gm2a	1.79723e-16	-0.268803	0.257	0.482	5.58094e-12	3.20387e-19	-0.347252	0.191	0.41	9.94899e-15	1.79723e-16	6.40775e-19	4
Atp2b4	6.64011e-19	-0.263249	0.223	0.468	2.06195e-14	1.25709e-17	-0.300655	0.161	0.368	3.90363e-13	1.25709e-17	1.32802e-18	4
Rgs16	5.09472e-08	-0.365186	0.058	0.144	0.00158206	7.27035e-19	-0.644332	0.058	0.228	2.25766e-14	5.09472e-08	1.45407e-18	4
Lilrb4a	7.48082e-19	-0.26128	0.02	0.174	2.32302e-14	7.26144e-16	-0.255355	0.016	0.145	2.2549e-11	7.26144e-16	1.49616e-18	4
Bcl2l1	2.11784e-18	-0.254276	0.03	0.186	6.57653e-14	8.01122e-19	-0.28728	0.034	0.196	2.48772e-14	2.11784e-18	1.60224e-18	4
Uqcrq	9.15441e-19	-0.269196	0.542	0.788	2.84272e-14	6.0771e-15	-0.256192	0.548	0.736	1.88712e-10	6.0771e-15	1.83088e-18	4
Tcp11l2	1.44203e-18	0.390984	0.406	0.272	4.47792e-14	3.8579e-14	0.305434	0.438	0.317	1.19799e-09	3.8579e-14	2.88405e-18	4
Crlf2	2.96008e-18	-0.286736	0.341	0.6	9.19194e-14	2.0433e-16	-0.307556	0.353	0.563	6.34505e-12	2.0433e-16	5.92016e-18	4
Nrgn	2.64988e-16	-1.28532	0.048	0.19	8.22866e-12	3.63645e-18	-1.32873	0.016	0.158	1.12923e-13	2.64988e-16	7.27289e-18	4
Cd226	4.30918e-18	-0.265341	0.084	0.27	1.33813e-13	5.42211e-17	-0.278597	0.088	0.265	1.68373e-12	5.42211e-17	8.61837e-18	4
Atp11b	1.90924e-15	0.285844	0.492	0.375	5.92876e-11	1.71504e-17	0.420291	0.5	0.376	5.32572e-13	1.90924e-15	3.43009e-17	4
Ifng	2.29074e-17	-0.499449	0.034	0.183	7.11343e-13	1.64934e-07	-0.333253	0.048	0.127	0.00512171	1.64934e-07	4.58148e-17	4
H2-T23	8.98875e-15	-0.253439	0.681	0.853	2.79128e-10	6.1573e-17	-0.275382	0.681	0.862	1.91203e-12	8.98875e-15	1.23146e-16	4
Cd82	6.82672e-17	-0.279942	0.53	0.753	2.1199e-12	2.1289e-15	-0.261633	0.494	0.703	6.61087e-11	2.1289e-15	1.36534e-16	4
Hcls1	5.67127e-16	-0.253951	0.376	0.619	1.7611e-11	7.9437e-17	-0.28138	0.339	0.566	2.46676e-12	5.67127e-16	1.58874e-16	4
Gna13	8.01462e-17	0.364805	0.723	0.692	2.48878e-12	9.15141e-11	0.371247	0.709	0.723	2.84179e-06	9.15141e-11	1.60292e-16	4
Pglyrp1	1.37211e-16	-0.284328	0.133	0.324	4.26082e-12	9.20286e-16	-0.398213	0.108	0.268	2.85776e-11	9.20286e-16	2.74423e-16	4
Gm26740	2.79654e-16	0.346259	0.659	0.59	8.68411e-12	5.91626e-10	0.265255	0.582	0.512	1.83718e-05	5.91626e-10	5.59309e-16	4
Ndrg3	2.8037e-15	0.404471	0.277	0.168	8.70631e-11	4.63581e-16	0.398944	0.247	0.136	1.43956e-11	2.8037e-15	9.27162e-16	4
Kbtbd11	5.11159e-16	0.388529	0.402	0.279	1.5873e-11	6.43998e-13	0.337334	0.375	0.263	1.99981e-08	6.43998e-13	1.02232e-15	4
Nr4a2	6.62571e-16	-0.37791	0.094	0.258	2.05748e-11	2.09691e-09	-0.383435	0.135	0.254	6.51153e-05	2.09691e-09	1.32514e-15	4
Fyb	7.81362e-16	0.252868	0.878	0.873	2.42636e-11	8.95808e-14	0.263005	0.841	0.832	2.78175e-09	8.95808e-14	1.56272e-15	4
Pdia6	6.63676e-15	-0.273451	0.243	0.448	2.06091e-10	9.79558e-16	-0.302896	0.227	0.427	3.04182e-11	6.63676e-15	1.95912e-15	4
Hopx	2.65244e-13	-0.255217	0.478	0.707	8.23663e-09	1.38454e-15	-0.525466	0.472	0.668	4.2994e-11	2.65244e-13	2.76907e-15	4
Serinc3	8.60948e-11	-0.251233	0.548	0.75	2.6735e-06	1.58892e-15	-0.297999	0.5	0.712	4.93406e-11	8.60948e-11	3.17783e-15	4
Gltp	1.64476e-15	0.347557	0.564	0.501	5.10746e-11	3.72387e-10	0.260207	0.518	0.448	1.15637e-05	3.72387e-10	3.28951e-15	4
Gem	2.09501e-14	-0.396832	0.088	0.237	6.50563e-10	1.95977e-15	-0.369754	0.082	0.239	6.08568e-11	2.09501e-14	3.91955e-15	4
Klrk1	2.91526e-15	-0.258953	0	0.112	9.05276e-11	3.16195e-15	-0.341706	0.014	0.136	9.81881e-11	3.16195e-15	5.83052e-15	4
Sptssa	3.36629e-15	-0.323522	0.474	0.673	1.04533e-10	2.08759e-13	-0.275685	0.476	0.649	6.48259e-09	2.08759e-13	6.73258e-15	4
1110034G24Rik	4.53138e-15	0.349401	0.237	0.129	1.40713e-10	5.45858e-11	0.295389	0.251	0.156	1.69505e-06	5.45858e-11	9.06275e-15	4
Hspa5	1.52722e-14	-0.271195	0.695	0.854	4.74249e-10	5.9678e-15	-0.290001	0.677	0.836	1.85318e-10	1.52722e-14	1.19356e-14	4
Icam1	1.37105e-14	-0.27405	0.167	0.352	4.25753e-10	5.27505e-14	-0.372075	0.155	0.321	1.63806e-09	5.27505e-14	2.74211e-14	4
Tnf	1.45586e-14	-0.41834	0.078	0.232	4.52088e-10	1.51513e-13	-0.424531	0.082	0.226	4.70494e-09	1.51513e-13	2.91172e-14	4
Tbc1d4	1.71106e-14	0.36364	0.263	0.152	5.31337e-10	2.17992e-12	0.424283	0.293	0.19	6.7693e-08	2.17992e-12	3.42213e-14	4
Arid4a	1.35139e-11	0.37032	0.428	0.352	4.19647e-07	1.84353e-14	0.322833	0.448	0.332	5.72471e-10	1.35139e-11	3.68706e-14	4
Sesn3	2.27844e-14	0.387004	0.434	0.337	7.07525e-10	3.67697e-12	0.318471	0.432	0.34	1.14181e-07	3.67697e-12	4.55689e-14	4
4932438A13Rik	5.25424e-14	0.372719	0.48	0.394	1.6316e-09	2.8642e-06	0.256659	0.414	0.363	0.088942	2.8642e-06	1.05085e-13	4
Stk38	1.55446e-08	0.259361	0.376	0.304	0.000482706	6.09256e-14	0.330653	0.41	0.295	1.89192e-09	1.55446e-08	1.21851e-13	4
Rrad	2.18752e-09	-0.378363	0.143	0.275	6.79291e-05	7.18464e-14	-0.613152	0.151	0.308	2.23105e-09	2.18752e-09	1.43693e-13	4
Eif4a2	1.63492e-13	0.278971	0.707	0.697	5.07691e-09	1.97431e-12	0.255743	0.713	0.665	6.13081e-08	1.97431e-12	3.26984e-13	4
Camk2d	5.69377e-10	0.274858	0.363	0.276	1.76808e-05	1.90835e-13	0.324166	0.398	0.278	5.92601e-09	5.69377e-10	3.8167e-13	4
Hsp90b1	2.95233e-13	-0.275348	0.47	0.671	9.16786e-09	7.4147e-11	-0.26794	0.474	0.638	2.30249e-06	7.4147e-11	5.90465e-13	4
Ppp1r15a	3.36455e-12	0.36293	0.542	0.485	1.04479e-07	9.55159e-13	0.287195	0.627	0.55	2.96606e-08	3.36455e-12	1.91032e-12	4
Ier2	1.4346e-12	0.313105	0.745	0.725	4.45486e-08	1.81646e-10	0.285589	0.733	0.681	5.64066e-06	1.81646e-10	2.8692e-12	4
Plscr1	2.38394e-12	0.398391	0.239	0.143	7.40285e-08	2.12844e-12	0.488263	0.265	0.168	6.60943e-08	2.38394e-12	4.25687e-12	4
Avl9	2.15806e-12	0.296581	0.406	0.305	6.70143e-08	4.27919e-12	0.270201	0.426	0.325	1.32882e-07	4.27919e-12	4.31613e-12	4
Smchd1	4.38892e-12	0.345608	0.58	0.528	1.36289e-07	3.83072e-10	0.293866	0.532	0.479	1.18955e-05	3.83072e-10	8.77783e-12	4
Fas	7.3652e-12	0.329027	0.257	0.159	2.28712e-07	4.0261e-07	0.285806	0.281	0.207	0.0125023	4.0261e-07	1.47304e-11	4
Pgs1	9.0017e-12	0.295431	0.339	0.241	2.7953e-07	2.26509e-08	0.254172	0.287	0.205	0.000703378	2.26509e-08	1.80034e-11	4
Zeb1	1.06148e-11	0.373255	0.4	0.31	3.29623e-07	3.88542e-07	0.296223	0.367	0.3	0.0120654	3.88542e-07	2.12297e-11	4
Tespa1	1.56239e-11	0.312903	0.456	0.364	4.85169e-07	1.13781e-08	0.320091	0.46	0.386	0.000353323	1.13781e-08	3.12478e-11	4
Bst2	1.16495e-07	-0.29848	0.361	0.521	0.00361752	2.55002e-11	-0.326027	0.335	0.518	7.91856e-07	1.16495e-07	5.10003e-11	4
Gtf2i	1.20519e-10	0.308662	0.482	0.411	3.74247e-06	2.09869e-08	0.268792	0.369	0.284	0.000651706	2.09869e-08	2.41038e-10	4
Ikzf1	5.67208e-06	0.252749	0.534	0.53	0.176135	1.61175e-10	0.305636	0.52	0.455	5.00495e-06	5.67208e-06	3.22349e-10	4
Tpr	2.96035e-10	0.336106	0.657	0.657	9.19278e-06	4.24472e-06	0.288271	0.576	0.569	0.131811	4.24472e-06	5.92071e-10	4
Map4k4	8.65399e-06	0.266708	0.456	0.447	0.268732	1.45737e-09	0.2667	0.45	0.378	4.52558e-05	8.65399e-06	2.91475e-09	4
Cited2	5.87032e-07	0.304708	0.412	0.356	0.0182291	2.65249e-05	0.257233	0.442	0.392	0.823677	2.65249e-05	1.17406e-06	4
Smc4	3.345e-05	0.253342	0.472	0.46	1	2.80056e-06	0.315302	0.492	0.458	0.0869658	3.345e-05	5.60111e-06	4
Crbn	0.000961498	0.275217	0.378	0.367	1	1.70036e-05	0.25296	0.424	0.386	0.528014	0.000961498	3.4007e-05	4
