# Supplementary material for: Mapping CD4+ T cell diversity in CSF to identify endophenotypes of multiple sclerosis
Source: Brain Commun. 2025 Jun 10;7(3):fcaf231. doi: 10.1093/braincomms/fcaf231 (PMC12199765; doi:10.1093/braincomms/fcaf231)
Supplement: fcaf231_Supplementary_Data [file fcaf231_supplementary_data.zip › Supplementary_Table_S4.xlsx]

## Sheet: Phase_chronic0
Gene
ISG15
TNFRSF18
AURKAIP1
MRPL20
GNB1
RER1
ACOT7
ENO1
EFHD2
UQCRHL
CAPZB
CDC42
RSRP1
TMEM50A
MTFR1L
SH3BGRL3
CD52
ZDHHC18
SYTL1
THEMIS2
RPA2
DNAJC8
LAPTM5
PTP4A2
TMEM234
EIF3I
LCK
MARCKSL1
AK2
PSMB2
CAP1
HIVEP3
YBX1
AKR1A1
UQCRH
CDKN2C
SCP2
TMEM59
JUN
ITGB3BP
JAK1
SERBP1
HS2ST1
LMO4
TMED5
PSMA5
GSTM3
LAMTOR5
CD53
RAP1A
CAPZA1
PPM1J
ATP1A1
CD2
MCL1
TNFAIP8L2
PSMD4
PSMB4
S100A10
S100A11
S100A6
S100A4
S100A13
KRTCAP2
SSR2
LMNA
SEMA4A
GLMP
MRPL24
SH2D2A
TAGLN2
SLAMF1
CD48
LY9
UFC1
FCGR2A
FCGR2B
ATF6
UCK2
CD247
XCL2
XCL1
METTL13
PRDX6
CACYBP
TOR1AIP1
RGS16
ARPC5
TPR
RGS1
RGS2
ATP2B4
SNRPE
MAPKAPK2
ATF3
CAPN2
SRP9
ITPKB
ARF1
EGLN1
IRF2BP2
TOMM20
EDARADD
ODC1
RHOB
CENPA
MRPL33
FOSL2
CEBPZ
PRKD3
QPCT
CDC42EP3
COX7A2L
ZFP36L2
MXD1
SNRPG
MAT2A
IGKC
DUSP2
NCAPH
MGAT4A
IL1R2
IL18RAP
BCL2L11
ACTR3
DBI
PTPN18
MGAT5
CXCR4
ACVR2A
MMADHC
CYTIP
OLA1
HNRNPA3
GLS
STK17B
SF3B1
HSPD1
HSPE1
BZW1
CFLAR
WDR12
CD28
KANSL1L
IKZF2
ARPC2
STK16
EIF4E2
LRRFIP1
NDUFA10
PDCD1
EDEM1
THUMPD3-AS1
BRK1
VGLL4
SH3BP5
TOP2B
CMTM7
HIGD1A
CXCR6
CCR1
CCR2
CCR5
CCRL2
CCDC12
TMA7
GPX1
RHOA
GNAI2
CISH
MAPKAPK3
GNL3
SPCS1
TKT
LRIG1
ARL6IP5
FOXP1
ST3GAL6
FILIP1L
CBLB
CD47
ZBTB20
ADPRH
COX17
IQCB1
SNX4
ABTB1
RYK
SLC25A36
ATP1B3
GPR171
TIPARP
LXN
SKIL
KLHL6
ABCC5
TRA2B
DNAJB11
BCL6
CCDC50
ATP13A3
PAK2
MRFAP1
MRFAP1L1
ARAP2
KLF3
RBM47
SRP72
HOPX
STAP1
YTHDC1
CCNI
ANTXR2
RASGEF1B
HNRNPD
PLAC8
MRPS18C
TSPAN5
UBE2D3
LEF1
OSTC
C4orf3
MGST2
INPP4B
DDX60
HMGB2
CASP3
ANKRD37
PDCD6
DAP
TRIO
SUB1
IL7R
PTGER4
EMB
ITGA1
NDUFS4
KIF2A
NAIP
BTF3
HEXB
F2R
JMY
SSBP2
RASA1
CAMK4
SRP19
REEP5
FEM1C
AP3S1
TNFAIP8
LMNB1
ISOC1
TCF7
SRA1
DIAPH1
GNPDA1
NDFIP1
NR3C1
ADRB2
SMIM3
ANXA6
ATOX1
HAVCR2
PTTG1
DOCK2
NPM1
DUSP1
HIGD2A
PRELID1
GRK6
RNF130
CNOT6
SERPINB1
SERPINB9
SERPINB6
TUBB2A
PXDC1
ECI2
TMEM14C
TMEM14B
DEK
HLA-F
HLA-G
HLA-A
HLA-E
IER3
HLA-C
HLA-B
CSNK2B
CLIC1
HSPA1A
HSPA1B
GPSM3
PSMB8
HLA-DMA
PHF1
BAK1
DEF6
YIPF3
HSP90AB1
RUNX2
ENPP4
SMAP1
COX7A2
CYB5R4
PNRC1
BACH2
TSTD3
CD24
SCML4
FOXO3
SESN1
AMD1
DSE
IFNGR1
TNFAIP3
CCDC28A
ABRACL
AIG1
STX11
TAB2
SYTL3
MRPL18
IGF2R
AGPAT4
CCR6
PSMB1
ADAP1
GPR146
ACTB
CYTH3
RAC1
NDUFA4
ARL4A
SP4
TOMM7
PSMA2
PURB
SEC61G
EIF4H
GTF2I
MDH2
FGL2
SAMD9L
PON2
TECPR1
BRI3
ARPC1B
FIS1
MDFIC
NDUFA5
ARF5
IMPDH1
HILPDA
LINC-PINT
MTPN
TRBC1
TRBC2
ZYX
GIMAP4
GIMAP6
GIMAP1
GIMAP5
TMEM176B
TMEM176A
TMSB4X
CA5B
ACOT9
DDX3X
GPR34
NDUFB11
EBP
RBM3
TSPYL2
MSN
IGBP1
OGT
COX7B
PGK1
CYSLTR1
P2RY10
TSC22D3
SLC25A5
NDUFA1
LAMP2
SH2D1A
RAP2C
CD40LG
RBMX
SSR4
FLNA
MFHAS1
BNIP3L
ZNF395
SARAF
GTF2E2
GSR
CHCHD7
SDCBP
RAB2A
PDE7A
MSC
COX6C
PABPC1
TRPS1
EIF3H
TMEM65
NDUFB9
MYC
NDRG1
LY6E
EEF1D
DGAT1
DNAJA1
BAG1
CD72
TLN1
HINT2
CLTA
KLF9
OSTF1
GNAQ
TLE4
HNRNPK
CKS2
SEMA4D
SUSD3
SEC61B
NR4A3
KLF4
TNFSF8
NDUFA8
PSMB7
SH2D3C
ST6GALNAC6
FNBP1
PRRC2B
SURF4
TUBB4B
PSMD13
IFITM2
IFITM1
IFITM3
RNH1
HRAS
TALDO1
CTSD
LSP1
MRPL23
TSPAN32
TAF10
EIF3F
SBF2
EIF4G2
PSMA1
PDE3B
LDHA
SPTY2D1
HTATIP2
CD44
PTPRJ
LPXN
MS4A6A
TMEM258
AHNAK
RTN3
COX8A
RASGRP2
MAP4K2
EHD1
FRMD8
MALAT1
CFL1
CTSW
PPP1CA
LAMTOR1
STARD10
PPME1
PGM2L1
REXO2
IL10RA
JAML
CD3D
CD3G
TRAPPC4
APLP2
PFKP
KLF6
GDI2
PRPF18
RSU1
VIM
DNAJC1
MAP3K8
ITGB1
NRP1
CISD1
SRGN
DDIT4
FAS
PCGF5
PGAM1
GOT1
MRPL43
ABLIM1
RGS10
PLEKHA1
PTPRE
ADAM8
PAOX
CCND2
GAPDH
CHD4
CD4
TPI1
SLC2A3
KLRB1
KLRK1
KLRC4
KLRC2
KLRC1
YBX3
ARHGDIB
AEBP2
SLC38A2
TUBA1B
KRT18
ITGB7
TESPA1
MYL6
PTGES3
NACA
DCTN2
GNS
RAP1B
CCT2
CEP290
BTG1
UBE2N
SOCS2
SLC25A3
APAF1
TXNRD1
C12orf75
SELPLG
ATP2A2
ARPC3
ERP29
TESC
VPS37B
RILPL2
TMED2
UBC
MRPL57
PABPC3
POLR1D
POMP
HSPH1
RGCC
EPSTI1
DNAJC15
LCP1
ESD
SPRYD7
VPS36
TBC1D4
KCTD12
STK24
UBAC2
IRS2
RAB20
LAMP1
UPF3A
TRAC
LRP10
PSMB5
NEDD8
LTB4R
HECTD1
ARHGAP5
EGLN3
BAZ1A
PSMA6
KLHDC2
VCPKMT
PYGL
GNG2
LGALS3
HIF1A
ZFP36L1
SRSF5
NPC2
FOS
JDP2
BATF
GPR65
ASB2
IFI27L1
IFI27
IFI27L2
BCL11B
EVL
HSP90AA1
AKT1
IGHA2
IGHG4
IGHG2
IGHA1
IGHG1
IGHG3
KLF13
NOP10
RASGRP1
SRP14
SERF2
C15orf48
DUT
GALK2
GABPB1
ANXA2
RORA
PPIB
GLCE
PKM
HEXA
NPTN
COX5A
IDH3A
PSMA4
BCL2A1
IL16
SEC11A
FURIN
FES
MCTP2
IGF1R
CHSY1
UBE2I
MSRB1
NDUFB10
NUBP1
SOCS1
LITAF
ARL6IP1
IL4R
IL21R
EIF3C
SH2B1
SPN
C16orf54
ALDOA
CORO1A
BOLA2B
CD2BP2
ITGAL
VKORC1
FUS
PYCARD
NUDT21
MT1E
MT1F
MT1G
MT1X
ADGRG5
NFATC3
GABARAPL2
MAF
CMIP
COTL1
COX4I1
CYBA
APRT
PITPNA
RPA1
RAP1GAP2
ITGAE
ARRB2
PFN1
CHD3
VAMP2
NCOR1
UBB
UNC119
ALDOC
TRAF4
CRLF3
SLFN12
SLFN12L
CCL4
CCL4L2
CISD3
PSMB3
THRA
IGFBP4
CCR7
EIF1
HEXIM1
TBX21
ITGA3
TOB1
SUPT4H1
PECAM1
POLG2
DDX5
GNA13
PRKCA
PRKAR1A
NT5C
SUMO2
MIF4GD
SLC25A19
GRB2
RHBDF2
METTL23
SRSF2
LGALS3BP
ACTG1
MAFG
SLC16A3
CD7
MYL12A
MYL12B
NDUFV2
IMPA2
LDLRAD4
IMPACT
SS18
MBD2
SEC11C
BCL2
CYB5A
FKBP1A
SNRPB
NOP56
CDC25B
SMOX
GPCPD1
RRBP1
XRN2
CDK5RAP1
DYNLRB1
SERINC3
TOMM34
SYS1
CTSA
PREX1
CEBPB
PMEPA1
GNAS
PSMA7
PPDPF
TPGS1
CDC34
BSG
CNN2
OAZ1
GNA15
EEF2
PLIN3
NDUFA11
MYO1F
UBL5
ICAM1
CDKN2D
C19orf38
ACP5
JUNB
ADGRE5
DNAJB1
NDUFB7
ADGRE2
TPM4
RAB8A
KLF2
MVB12A
PGLS
JAK3
JUND
SSBP4
COPE
UQCRFS1
GPI
GRAMD1A
FXYD5
HCST
CAPNS1
PSMD8
EIF3K
SIRT2
GMFG
PLD3
SERTAD3
RABAC1
DEDD2
BCL3
APOE
FOSB
VASP
CALM3
PTGIR
AP2S1
TMEM160
SAE1
PPP1R15A
FCGRT
PTOV1
NKG7
DDX3Y
MIF
DDT
TPST2
NCF4
IL2RB
RAC2
LGALS1
TOMM22
APOBEC3C
APOBEC3D
APOBEC3G
ATF4
RBX1
TOB2
PHF5A
PMM1
SMDT1
TSPO
PRR5
PIM3
NRIP1
IFNAR2
IL10RB
IFNGR2
MRPS6
SLC5A3
RUNX1
PIGP
TTC3
ABCG1
NDUFV3
PDXK
PFKL
PRMT2

## Sheet: Phase_chronic1
Gene
ACOT7
ENO1
EFHD2
UQCRHL
CAPZB
RSRP1
TMEM50A
SH3BGRL3
CD52
TMEM234
EIF3I
HIVEP3
UQCRH
JUN
ITGB3BP
LMO4
PSMA5
GSTM3
CD53
PPM1J
CD2
CD160
PLEKHO1
MCL1
CTSS
PSMB4
S100A10
S100A13
KRTCAP2
SSR2
SEMA4A
SH2D2A
TAGLN2
SLAMF1
SLAMF7
ATF6
UCK2
XCL2
XCL1
RABGAP1L
CACYBP
RGS16
ARPC5
RGS1
RGS2
PTPRC
BTG2
MAPKAPK2
ATF3
EPHX1
ITPKB
EGLN1
IRF2BP2
TOMM20
EDARADD
COX20
YWHAQ
ODC1
SDC1
RHOB
FOSL2
QPCT
CDC42EP3
COX7A2L
REL
MXD1
SNRPG
TMSB10
IGKC
DUSP2
IL1R2
IL18RAP
MGAT5
ACVR2A
CYTIP
CERS6
SP3
STK17B
COQ10B
HSPD1
HSPE1
CLK1
CD28
CTLA4
EEF1B2
ARPC2
CCL20
RAMP1
BHLHE40
THUMPD3-AS1
VGLL4
SATB1
CMTM7
OXSR1
HIGD1A
CCR1
CCR2
CCR5
CCRL2
GPX1
GNAI2
MAPKAPK3
LRIG1
FOXP1
ST3GAL6
CD47
TRAT1
CD200
ZBTB20
B4GALT4
COX17
SNX4
CNBP
RYK
ATP1B3
TIPARP
LPP
CCDC50
SPON2
MRFAP1
MRFAP1L1
ARAP2
RBM47
CHIC2
SRP72
STAP1
YTHDC1
PLAC8
MRPS18C
NFKB1
LEF1
SPRY1
CCT5
DAP
SUB1
PTGER4
BTF3
SSBP2
COX7C
RASA1
AP3S1
TNFAIP8
TCF7
HNRNPA0
PURA
TAF7
NR3C1
SMIM3
ANXA6
GM2A
HAVCR2
DUSP1
PRELID1
GRK6
PRR7
SERPINB9
SERPINB6
PXDC1
TMEM14C
TMEM14B
CD83
HLA-F
HLA-G
HLA-A
HLA-E
HLA-C
HLA-B
CLIC1
HSPA1A
HSPA1B
HLA-DMA
BAK1
PACSIN1
MTCH1
CCND3
SLC29A1
HSP90AB1
PTP4A1
EEF1A1
PHIP
PNRC1
BACH2
CD24
CD164
NT5DC1
PKIB
IFNGR1
TNFAIP3
ABRACL
CITED2
PHACTR2
SYTL3
AGPAT4
RNASET2
CCR6
PSMB1
ADAP1
GPR146
CYTH3
RAC1
NDUFA4
ARL4A
TSPAN13
TOMM7
SAMD9L
PON2
ARPC1B
IFRD1
NDUFA5
ARF5
HILPDA
LINC-PINT
GIMAP7
GIMAP4
GIMAP6
GIMAP1
GIMAP5
TMEM176B
TMEM176A
TMSB4X
GPM6B
CA5B
AP1S2
SAT1
DDX3X
RBM3
MSN
PGK1
TSC22D3
SLC25A5
CD40LG
SSR4
MFHAS1
PPP1R3B
BLK
VPS37A
PPP3CC
ZNF395
DUSP4
SARAF
GSR
TM2D2
CHCHD7
SDCBP
TOX
CHD7
TP53INP1
PABPC1
EIF3E
TRPS1
EIF3H
TMEM65
TRIB1
MYC
AGO2
LY6E
DNAJA1
AQP3
TLN1
HINT2
GLIPR2
CLTA
KLF9
OSTF1
SEMA4D
NFIL3
CARD19
CORO2A
TGFBR1
SEC61B
KLF4
TNFSF8
TUBB4B
IFITM2
IFITM1
IFITM3
CTSD
LSP1
TSPAN32
TRIM5
EIF3F
SWAP70
PDE3B
LDHA
SPTY2D1
TMEM86A
NAV2
FTH1
COX8A
FERMT3
RASGRP2
EHD1
FAU
MALAT1
CTSW
PPP1CA
GSTP1
UCP2
SYTL2
CHORDC1
ENDOD1
REXO2
JAML
CD3E
HSPA8
NRGN
PFKP
KLF6
IL2RA
VIM
CISD1
SRGN
DDIT4
FAS
PGAM1
ABLIM1
BAG3
PLEKHA1
CCND2
GAPDH
TPI1
PTPN6
SLC2A3
KLRB1
CLEC2D
CD69
KLRK1
YBX3
EMP1
ARHGDIB
SLC38A2
TUBA1B
TUBA1C
KRT18
RARG
TESPA1
MYL6
NACA
LRP1
RASSF3
IFNG
CCT2
PHLDA1
CEP290
BTG1
EEA1
SOCS2
TXNRD1
SELPLG
ARPC3
TESC
UBC
PABPC3
POLR1D
POMP
HSPH1
RGCC
EPSTI1
DNAJC15
TPT1
ESD
TBC1D4
GPR18
IRS2
RAB20
LTB4R
ARHGAP5
EGLN3
NFKBIA
FKBP3
GNG2
LGALS3
ZBTB1
ZFP36L1
SRSF5
NPC2
ACYP1
FOS
JDP2
DDX24
IFI27L1
IFI27
IFI27L2
BCL11B
HSP90AA1
EIF5
CKB
CRIP1
IGHG4
IGHG2
IGHG1
IGHG3
CYFIP1
NOP10
HYPK
C15orf48
ATP8B4
ARPP19
ANXA2
PPIB
ANP32A
PKM
HEXA
NPTN
COX5A
MTHFS
BCL2A1
TM6SF1
ISG20
FES
IGF1R
LITAF
ALDOA
CORO1A
FUS
PYCARD
MT1E
MT1F
MT1G
MT1X
HERPUD1
ADGRG1
GABARAPL2
MAF
COTL1
COX4I1
PITPNA
ITGAE
PFN1
CHD3
UBB
TNFRSF13B
LYRM9
SLFN12
SLFN12L
CCL5
DUSP14
CISD3
CWC25
THRA
CCR7
EIF1
HEXIM1
GNGT2
ITGA3
MMD
SUPT4H1
RNF43
PECAM1
DDX5
GNA13
SRSF2
SOCS3
TIMP2
ACTG1
SLC16A3
MYL12A
MYL12B
VAPA
IMPA2
LDLRAD4
CD226
CYB5A
NFATC1
HSBP1L1
FKBP1A
GPCPD1
CDK5RAP1
EIF2S2
UBE2C
CTSA
CEBPB
PTBP1
GPX4
CIRBP
GADD45B
GNA15
EEF2
PTPRS
CDKN2D
JUNB
ADGRE5
DNAJB1
TECR
ADGRE2
RAB8A
SLC27A1
PGLS
JUND
SSBP4
UQCRFS1
GPI
GRAMD1A
FXYD5
NFKBID
PSMD8
EIF3K
GMFG
ZFP36
RABAC1
POU2F2
DEDD2
BCL3
FOSB
PTGIR
AP2S1
PPP1R15A
NKG7
MIF
IL2RB
RAC2
LGALS1
CSNK1E
TOB2
PMM1
SMDT1
PIM3
NRIP1
MIR155HG
TIAM1
IFNAR2
SON
MRPS6
SLC5A3
PIGP
TTC3
ITGB2

## Sheet: Phase_chronic2
Gene
TNFRSF18
ENO1
UQCRHL
RSRP1
CD52
TMEM234
UQCRH
JUN
MIER1
GBP1
GBP2
GBP4
GBP5
S1PR1
PSMA5
CD53
S100A4
SLAMF6
UAP1
SELL
PRRC2C
RABGAP1L
CACYBP
RGS16
RGS1
RGS2
PTPRC
IL10
EPHX1
EGLN1
COX20
ID2
ODC1
RHOB
CENPA
OST4
FOSL2
COX7A2L
ERLEC1
PLEK
SNRPG
TMSB10
CAPG
ARID5A
MRPL30
ARHGAP15
ARL5A
NR4A2
SF3B1
HSPD1
HSPE1
CD28
CTLA4
ICOS
EEF1B2
ARL4C
RAMP1
VGLL4
SATB1
CMTM7
LZTFL1
CXCR6
CCR1
GPX1
TRAT1
DTX3L
CNBP
FAIM
ATP1B3
CHST2
SKIL
ATP11B
KLHL6
ST6GAL1
RTP4
MRFAP1
MRFAP1L1
RBPJ
KLF3
RHOH
DCK
MRPS18C
LEF1
ELOVL6
CAMK2D
PTGER4
EMB
IL6ST
BTF3
HINT1
AFF4
CYSTM1
CD74
ADAM19
DUSP1
PRELID1
RNF130
SERPINB6
HLA-F
HLA-G
HLA-A
HLA-E
HLA-C
HLA-B
HSPA1A
HSPA1B
HLA-DOB
TAP1
FKBP5
HSP90AB1
SMAP1
EEF1A1
ZNF292
PNRC1
IFNGR1
TNFAIP3
PERP
SYTL3
NDUFA4
BZW2
TOMM7
POR
FGL2
ARPC1B
ZNF394
MDFIC
LSM8
GIMAP7
GIMAP4
GIMAP6
GIMAP1
GIMAP5
TMSB4X
GPR34
RBM3
FOXP3
IGBP1
OGT
XIST
PGK1
SH3BGRL
SLC25A5
SH2D1A
SASH3
PABPC1
EIF3H
MTSS1
MYC
LY6E
DNAJA1
NFIL3
XPA
NR4A3
ARPC5L
TUBB4B
IFITM3
RHOG
TRIM5
EIF3F
RRAS2
LDHA
CD44
MS4A6A
SLC15A3
AHNAK
COX8A
RASGRP2
FAU
MALAT1
CTSW
GSTP1
UCP2
CD3E
CD3G
KLF6
PRKCQ
ITGB1
ADK
PDLIM1
GOT1
DUSP5
ABLIM1
ADAM8
GAPDH
PTMS
LAG3
TPI1
CLEC2D
RPAP3
NR4A1
TESPA1
NACA
PHLDA1
BTG1
SELPLG
ARPC3
UBC
ZDHHC20
PABPC3
POLR1D
HSPH1
RGCC
EPSTI1
TPT1
KCTD12
RAP2A
GPR18
IRS2
RAB20
MDP1
LTB4R
GZMB
ARF6
NIN
PSMA3
ARID4A
ZFP36L1
SRSF5
NPC2
GPR65
LGMN
IFI27L1
IFI27
IFI27L2
HSP90AA1
IGHM
CYFIP1
C15orf48
USP3
PKM
BCL2A1
ZFAND6
LITAF
PRKCB
IL21R
ALDOA
CORO1A
PYCARD
CIAPIN1
DUS2
MAF
COTL1
COX4I1
ITGAE
UBB
ALDOC
CRLF3
CCL5
CCL3
CCL4
CCL3L3
CCL4L2
DUSP14
EIF1
CNP
STAT5B
SUPT4H1
VMP1
DDX5
MIF4GD
SOCS3
TIMP2
ACTG1
CD7
TTC39C
SEC11C
PMAIP1
BCL2
ITPA
CST3
CST7
CDK5RAP1
SAMHD1
SERINC3
SYS1
RNF114
ZBP1
PPDPF
TPGS1
GADD45B
GNA15
S1PR4
EEF2
CDKN2D
SLC44A2
TMEM205
ACP5
MAN2B1
JUNB
DNAJB1
JUND
C19orf12
CEBPA
GPI
FXYD5
NFKBID
EIF3K
ECH1
GMFG
TGFB1
RABAC1
APOE
LIG1
EMP3
RAC2
LGALS1
APOBEC3C
APOBEC3D
APOBEC3G
TOB2
SMDT1
NDUFA6
GRAMD4
SAMSN1
NRIP1
C21orf91
IFNAR1
MRPS6
SLC5A3
PIGP

## Sheet: Phase_chronic3
Gene
TNFRSF4
ACOT7
TNFRSF25
ENO1
UQCRHL
CAPZB
CDC42
RSRP1
SH3BGRL3
CD52
LAPTM5
CCDC28B
TMEM234
EIF3I
PSMB2
UQCRH
JUN
GBP1
GBP2
PSMA5
LAMTOR5
CD53
CAPZA1
POLR3C
PSMD4
PSMB4
MRPL9
S100A10
S100A11
S100A6
S100A4
S100A13
KRTCAP2
GLMP
TAGLN2
SLAMF6
UFC1
XCL2
XCL1
CACYBP
ARPC5
TPR
RGS1
RGS2
BTG2
SNRPE
ITPKB
EGLN1
TOMM20
IAH1
RHOB
CENPA
FOSL2
QPCT
COX7A2L
ZFP36L2
SNRPG
CD8A
IGKC
IL1R2
IL18R1
IL18RAP
ACTR3
CXCR4
NR4A2
CYTIP
OLA1
COQ10B
HSPD1
HSPE1
CFLAR
ICOS
ARPC2
TUBA4A
WDFY1
PTMA
EIF4E2
BRK1
EOMES
CCR2
CCDC12
GNAI2
MAPKAPK3
ST3GAL6
NFKBIZ
CD47
ZBTB20
CNBP
ATP1B3
LXN
KLHL6
AP2M1
TRA2B
SRP72
CCNI
LEF1
HMGB2
SLC25A4
DAP
EMB
ITGA1
BTF3
HEXB
SSBP2
CAMK4
ANXA6
GM2A
ATOX1
DUSP1
PRELID1
TMED9
RNF130
SERPINB9
SERPINB6
TMEM14C
TMEM14B
HLA-F
HLA-G
HLA-A
HLA-E
HLA-C
HLA-B
CSNK2B
CLIC1
HSPA1A
HSPA1B
STK19
GPSM3
PSMB8
BAK1
PIM1
HSP90AB1
PNRC1
AMD1
SAMD3
TNFAIP3
ABRACL
MRPL18
PSMB1
ACTB
RAC1
PSMA2
EIF4H
TECPR1
ARPC1B
GNB2
FIS1
NDUFA5
ARF5
HILPDA
CHCHD3
TRBC1
TRBC2
GIMAP4
GIMAP5
TMSB4X
CA5B
NDUFB11
EBP
RBM3
MSN
IGBP1
XIST
PGK1
SH3BGRL
SLC25A5
LAMP2
CD40LG
CTSB
PDLIM2
LYPLA1
TOX
EIF3H
LY6E
DNAJA1
OSTF1
CKS2
SEMA4D
SUSD3
SEC61B
NR4A3
NDUFA8
ARPC5L
TUBB4B
IFITM2
IFITM1
IFITM3
SIGIRR
RNH1
TALDO1
LSP1
EIF3F
LDHA
EIF3M
MS4A6A
FTH1
UQCC3
RTN3
COX8A
FERMT3
RASGRP2
MAP4K2
MALAT1
CFL1
RAB1B
PPP1CA
TBC1D10C
LAMTOR1
CD3D
KLF6
CELF2
RSU1
VIM
SRGN
DDIT4
MRPS16
GLUD1
PGAM1
MRPL43
RGS10
FKBP4
CCND2
GAPDH
CD4
TPI1
PHB2
CLEC2D
YBX3
ARHGDIB
DERA
TUBA1B
PCBP2
HNRNPA1
MYL6
NABP2
PTGES3
NACA
DCTN2
RAP1B
CPM
BTG1
SLC25A3
C12orf75
SELPLG
VPS37B
RILPL2
UBC
POLR1D
POMP
HSPH1
EPSTI1
DNAJC15
ESD
PHF11
HNRNPA1L2
TRAC
PSME2
NEDD8
LTB4R
GZMB
NFKBIA
GNG2
LGALS3
HIF1A
SRSF5
NPC2
FOS
IFI27L1
IFI27
IFI27L2
HSP90AA1
NOP10
B2M
C15orf48
GALK2
RORA
PPIB
PKM
COX5A
PSMA4
BCL2A1
SEC11A
CIB1
FURIN
ARL6IP1
METTL9
IL21R
ALDOA
CORO1A
DCTPP1
PYCARD
NUDT21
GABARAPL2
COTL1
COX4I1
APRT
CHMP1A
ARRB2
PFN1
TXNDC17
GABARAP
UBB
UNC119
ZNF207
SLFN12
SLFN12L
CCL5
CCL4
CCL4L2
PSMB3
EIF1
SUPT4H1
LIMD2
PECAM1
DDX5
MIF4GD
METTL23
ACTG1
MYL12A
MYL12B
MBD2
BCL2
RBFA
FKBP1A
ITPA
PRNP
CDK5RAP1
TOMM34
SYS1
CTSA
RNF114
CEBPB
ZBP1
PMEPA1
OGFR
PPDPF
BSG
CNN2
OAZ1
GNA15
S1PR4
EEF2
ELOF1
ACP5
JUNB
PRDX2
DNAJB1
USE1
MVB12A
PGLS
IL12RB1
JUND
KXD1
UQCRFS1
GPI
FXYD5
COX6B1
NFKBID
CAPNS1
PSMD8
EIF3K
SIRT2
GMFG
RABAC1
VASP
AP2S1
TMEM160
MIF
HSCB
KCTD17
RAC2
LGALS1
EIF3L
APOBEC3C
APOBEC3D
APOBEC3G
PHF5A
PMM1
TSPO
AGPAT3
SUMO3

## Sheet: Phase_chronic4
Gene
UQCRHL
RSRP1
UQCRH
CACYBP
COX7A2L
TMSB10
IGKC
HSPD1
HSPE1
EMB
BTF3
HSPA1B
HSP90AB1
EEF1A1
RBM3
LY6E
DNAJA1
FAU
MALAT1
CCND2
HSPH1
RGCC
TPT1
HSP90AA1
COX4I1
UBB
EIF1
DDX5
KLF2
JUND
EIF3K
APOBEC3C
APOBEC3D
APOBEC3G

## Sheet: Cluster_1
Gene
TNFRSF25
DHRS3
CCDC28B
MARCKSL1
PLK3
GSTM3
CD160
PRKAB2
CD247
RGS16
PTPN7
LAX1
SLC41A1
BATF3
CENPF
CCSAP
NLRP3
SDC1
KRTCAP3
FOSL2
HNRNPLL
GALM
REL
MPHOSPH10
SEMA4C
RNF149
IL1R2
FHL2
GTDC1
ZEB2
RND3
SERPINE2
RAMP1
ITPR1
FANCD2
RAF1
RFTN1
CSRNP1
HEMK1
CISH
MAPKAPK3
TFDP2
CHST2
SPON2
TACC3
RBPJ
ARAP2
REST
IGFBP7
STAP1
NFKB1
IL2
MAP9
DAP
PLK2
CCNB1
AK6
KIF3A
SMIM3
HMMR
MXD3
NEDD9
GFOD1
JARID2
ATXN1
PPP1R10
IER3
LTA
HSPA1B
HLA-DMA
SLC29A1
HSP90AB1
EPB41L2
ARG1
CITED2
TULP4
IGF2R
LFNG
GGCT
AGFG2
HILPDA
HIPK2
VIPR2
TBL1X
GPM6B
CA5B
HSD17B10
EGR3
MSC
KLF10
FBXO32
MTSS1
IFT74
NOL8
SUSD3
CARD19
TGFBR1
NR4A3
HSPA5
LSP1
KCNQ1OT1
SPTY2D1
CD82
UCP2
ENDOD1
FDX1
POU2AF1
MPZL2
CRTAM
NRGN
PFKP
PFKFB3
CAMK1D
MAP3K8
NRP1
EGR2
REEP3
VCL
HHEX
FFAR4
PGAM1
ARL3
CHD4
CDCA3
PTPN6
SLC2A3
KLRB1
GABARAPL1
KLRD1
KLRC4
KLRC1
YBX3
BCAT1
PPFIBP1
NR4A1
NAB2
LRP1
PHLDA1
HVCN1
P2RX7
SLC7A1
FOXO1
RGCC
ZC3H13
TBC1D4
TMTC4
BAZ1A
NFKBIA
PTGER2
KTN1
FOS
SPATA7
CKB
SPRED1
CCNB2
ANXA2
BCL2A1
CHSY1
LITAF
KNOP1
IL21R
ALDOA
HERPUD1
ADGRG1
CMC2
APRT
CWC25
STAT5A
ARL4D
SPAG9
BIRC5
LGALS3BP
BAIAP2
CD226
NFATC1
TRMT6
TPX2
UBE2C
CASS4
GADD45B
TNFAIP8L1
PTPRS
TNFSF14
JUNB
CALR
ADGRE5
ADGRE2
ISYNA1
SCN1B
NFKBID
NFKBIB
TGFB1
SLC1A5
NAPSA
SIGLEC9
SIGLEC14
DDT
TOB2
POLR3H
PIM3
MIR155HG
MRPS6
SLC5A3
RUNX1
TTC3
TNFRSF26

## Sheet: Cluster_2
Gene
SDF4
TNFRSF8
C1QA
C1QC
ID3
HIVEP3
RHOC
SELL
RGS2
ATP2B4
NUAK2
EPHX1
CNRIP1
ST3GAL5
GCC2
NCKAP5
RAPH1
IKZF2
GPR55
SRGAP3
VILL
ALCAM
CD200R1
CD86
DTX3L
ISY1
FAIM
ZBTB38
FNDC3B
MXD4
LCORL
HOPX
CXCL3
CXCL2
GPRIN3
DNAJB14
ELOVL6
JADE1
INPP4B
MSMO1
CASP3
SNX18
SLC38A9
DHFR
ST8SIA4
FEM1C
DMXL1
CYSTM1
ADRB2
SLC26A2
CD74
DUSP1
RNF130
CD83
AIF1
HLA-DRB5
HLA-DRB1
VEGFA
NFKBIE
PRDM1
CEP85L
NCOA7
SGK1
HBS1L
SNX9
AGPAT4
ADAP1
FSCN1
ARL4A
OSBPL3
GTF2IRD1
NCF1
PARP12
SAT1
ZCCHC18
PPP1R3B
TGS1
TRIB1
MYC
JAK2
UHRF2
PLIN2
GCNT1
PSAT1
CORO2A
TTC16
CD81
SWAP70
DGAT2
GATA3
CREM
PPA1
PCGF5
ENTPD1
GOT1
MGMT
BNIP3
CCND2
KLRG1
LDHB
BHLHE41
KRT18
RASSF3
GLIPR1
CHPT1
KDM2B
MPHOSPH8
ATP8A2
PHF11
KCTD12
RAP2A
RAB20
TRAV5
IRF9
EGLN3
FBXO34
ZBTB1
ZFP36L1
GALC
EHD4
GABPB1
LACTB
HACD3
PML
CTSH
IL4R
MT3
MT1E
MT1F
MT1G
MT1X
XAF1
TRIM16
TNFRSF13B
TRIM16L
LGALS9
LYRM9
TRAF4
SLFN11
SLFN13
DHX40
CD79B
SLC25A19
RNF157
METRNL
ANKRD12
TWSG1
PMAIP1
CEBPB
PMEPA1
CERS4
LRRC25
ZBTB32
SDHAF1
ZNF260
APOE
MYADM
MIAT
CERK
TIAM1

## Sheet: Cluster_3
Gene
ISG15
MNDA
PYHIN1
IFI16
SLAMF7
FCER1G
RRM2
LPIN1
CDC42EP3
GCFC2
BCL2L11
SLC20A1
DPP4
INPP1
HSPD1
SP110
SP140
SP140L
EOMES
HERC6
PTGER4
GZMK
PIK3R1
SERPINB9
SERPINB6
DAXX
IPCEF1
TAGAP
CHN2
THAP1
TRIM5
ITGB1
IFIT3
IFIT1
PTPRE
DCP1B
KLRB1
CLEC2D
SLC38A2
STAT2
DDIT3
HSPH1
EPSTI1
TRAV5
DENND4A
MYBBP1A
GAS7
EVI2A
SLFN12
SLFN12L
CCL5
CCR10
RNF213
NPC1
SLC39A6
S1PR4
PIK3IP1

## Sheet: Cluster_4
Gene
KIF1B
RPS8
ETV3
BPNT1
DUSP10
MAT2A
BAZ2B
CBLB
ZNF595
TXK
DCK
LEF1
HMGCR
JMY
STARD4
HSPA9
CD24
BZW2
TRBC1
TRBC2
TSC22D3
TMEM65
UGCG
MS4A6A
ZEB1
FAS
KIF20B
P2RX4
ARHGAP5
ACTN1
ORC6
GAN
IGFBP4
CCR7
CDK5RAP1
MAFB
TSHZ2
ZNF493
ZNF254
PLAUR
ZNF234
PPP1R15A
ZNF611
APP
