# Supplementary material for: Mapping CD4+ T cell diversity in CSF to identify endophenotypes of multiple sclerosis
Source: Brain Commun. 2025 Jun 10;7(3):fcaf231. doi: 10.1093/braincomms/fcaf231 (PMC12199765; doi:10.1093/braincomms/fcaf231)
Supplement: fcaf231_Supplementary_Data [file fcaf231_supplementary_data.zip › Supplementary_Table_S5.xlsx]

## Sheet: Cluster 0
Group1	Group2	Statistic	P_value	P_adjusted	Significance
Tregs_MS_CSF	CD4_MS_BLOOD	2263665	3.13753e-194	8.78508e-193	Significant
Tregs_MS_CSF	CD4_HC_CSF	1777046	2.1886e-152	3.06404e-151	Significant
Tregs_MS_CSF	CD4_HC_BLOOD	1646702	9.57478e-133	8.93646e-132	Significant
CD4_MS_CSF	Tregs_MS_CSF	4065767	1.74864e-96	1.22405e-95	Significant
CD4_MS_BLOOD	Tregs_MS_BLOOD	5741763	3.73815e-76	2.09336e-75	Significant
CD4_MS_CSF	CD4_MS_BLOOD	17994065	1.9619e-68	9.15553e-68	Significant
Tregs_HC_CSF	CD4_MS_BLOOD	1678028	1.61399e-67	6.45596e-67	Significant
CD4_HC_CSF	Tregs_MS_BLOOD	3871692	1.94445e-50	6.80557e-50	Significant
CD4_HC_CSF	Tregs_HC_CSF	2677674	4.93647e-47	1.53579e-46	Significant
CD4_MS_BLOOD	Tregs_HC_BLOOD	2964998	3.85303e-44	1.07885e-43	Significant
Tregs_MS_BLOOD	CD4_HC_BLOOD	1924659	2.75747e-40	7.01902e-40	Significant
Tregs_HC_CSF	CD4_HC_BLOOD	1210207	1.72611e-38	4.02759e-38	Significant
CD4_HC_CSF	Tregs_HC_BLOOD	1999423	3.07903e-30	6.63176e-30	Significant
CD4_MS_BLOOD	CD4_HC_BLOOD	25482694	2.94453e-28	5.88907e-28	Significant
CD4_HC_BLOOD	Tregs_HC_BLOOD	1713458	2.33494e-24	4.35856e-24	Significant
CD4_MS_CSF	Tregs_HC_CSF	2070236	4.67843e-23	8.18726e-23	Significant
CD4_MS_CSF	Tregs_MS_BLOOD	2997866	1.2509e-22	2.0603e-22	Significant
CD4_MS_CSF	CD4_HC_CSF	13864540	1.66581e-21	2.59126e-21	Significant
CD4_HC_CSF	CD4_MS_BLOOD	24023717	1.29576e-16	1.90955e-16	Significant
Tregs_MS_CSF	Tregs_MS_BLOOD	453141	8.64362e-15	1.21011e-14	Significant
CD4_MS_CSF	Tregs_HC_BLOOD	1543425	7.03781e-14	9.38375e-14	Significant
Tregs_MS_CSF	Tregs_HC_BLOOD	228993	2.31278e-11	2.94353e-11	Significant
CD4_MS_CSF	CD4_HC_BLOOD	12620379	1.99548e-10	2.42928e-10	Significant
Tregs_MS_CSF	Tregs_HC_CSF	310751	7.75953e-10	9.05278e-10	Significant
CD4_HC_CSF	CD4_HC_BLOOD	16746609	0.00241531	0.00270514	Significant
Tregs_HC_CSF	Tregs_MS_BLOOD	313145	0.29852	0.321483	Not Significant
Tregs_HC_CSF	Tregs_HC_BLOOD	159978	0.323938	0.335936	Not Significant
Tregs_MS_BLOOD	Tregs_HC_BLOOD	246918	0.918956	0.918956	Not Significant

## Sheet: Cluster 1
Group1	Group2	Statistic	P_value	P_adjusted	Significance
CD4_HC_CSF	Tregs_MS_BLOOD	713832	0	0	Significant
Tregs_MS_BLOOD	CD4_HC_BLOOD	4691186	0	0	Significant
CD4_MS_BLOOD	CD4_HC_BLOOD	30989265	1.41098e-266	1.31691e-265	Significant
Tregs_MS_CSF	CD4_HC_BLOOD	4865554	7.77756e-218	5.44429e-217	Significant
CD4_MS_CSF	CD4_HC_BLOOD	18429906	1.19961e-216	6.71781e-216	Significant
CD4_HC_CSF	CD4_MS_BLOOD	18304325	9.91577e-210	4.62736e-209	Significant
CD4_MS_BLOOD	Tregs_MS_BLOOD	1770722	3.47623e-196	1.39049e-195	Significant
Tregs_MS_CSF	CD4_HC_CSF	5407874	2.35044e-195	8.22654e-195	Significant
CD4_MS_CSF	Tregs_MS_BLOOD	1077551	1.57486e-176	4.89957e-176	Significant
CD4_MS_CSF	CD4_HC_CSF	20196049	1.12635e-169	3.15379e-169	Significant
Tregs_HC_CSF	Tregs_MS_BLOOD	135457	1.58677e-88	4.03906e-88	Significant
CD4_HC_BLOOD	Tregs_HC_BLOOD	693166	1.60414e-72	3.74299e-72	Significant
Tregs_MS_CSF	CD4_MS_BLOOD	6511767	7.9171e-71	1.70522e-70	Significant
CD4_MS_CSF	Tregs_MS_CSF	2004649	1.17076e-61	2.34153e-61	Significant
CD4_HC_CSF	Tregs_HC_BLOOD	854876	3.53246e-61	6.59393e-61	Significant
Tregs_HC_CSF	CD4_HC_BLOOD	2285247	5.07817e-37	8.88679e-37	Significant
Tregs_MS_BLOOD	Tregs_HC_BLOOD	342882	6.35545e-34	1.04678e-33	Significant
Tregs_MS_CSF	Tregs_HC_CSF	503575	4.14389e-33	6.44605e-33	Significant
CD4_HC_CSF	Tregs_HC_CSF	1491429	1.56685e-26	2.30904e-26	Significant
Tregs_MS_CSF	Tregs_MS_BLOOD	422130	2.46454e-23	3.45035e-23	Significant
CD4_MS_BLOOD	Tregs_HC_BLOOD	1758489	1.1391e-12	1.5188e-12	Significant
CD4_MS_CSF	Tregs_HC_BLOOD	1055338	3.84954e-11	4.89942e-11	Significant
Tregs_HC_CSF	Tregs_HC_BLOOD	130801	8.30206e-10	1.01069e-09	Significant
CD4_HC_CSF	CD4_HC_BLOOD	17114114	2.95472e-07	3.44717e-07	Significant
Tregs_MS_CSF	Tregs_HC_BLOOD	326831	1.71921e-05	1.92552e-05	Significant
CD4_MS_CSF	Tregs_HC_CSF	1748818	0.0619868	0.066755	Not Significant
Tregs_HC_CSF	CD4_MS_BLOOD	2722723	0.125674	0.130328	Not Significant
CD4_MS_CSF	CD4_MS_BLOOD	22126447	0.316739	0.316739	Not Significant

## Sheet: Cluster 2
Group1	Group2	Statistic	P_value	P_adjusted	Significance
CD4_MS_CSF	CD4_HC_BLOOD	19124653	8.85682e-283	2.47991e-281	Significant
CD4_MS_CSF	CD4_MS_BLOOD	29637988	2.64096e-262	3.69735e-261	Significant
CD4_HC_CSF	CD4_HC_BLOOD	21368487	2.35255e-189	2.19571e-188	Significant
CD4_HC_CSF	CD4_MS_BLOOD	32879837	7.15823e-158	5.01076e-157	Significant
Tregs_MS_CSF	CD4_HC_BLOOD	4347731	5.05348e-112	2.82995e-111	Significant
Tregs_MS_CSF	CD4_MS_BLOOD	6739565	5.46284e-92	2.54933e-91	Significant
Tregs_MS_BLOOD	CD4_HC_BLOOD	3669192	4.1663e-88	1.66652e-87	Significant
CD4_MS_BLOOD	Tregs_MS_BLOOD	2767570	1.91886e-70	6.71602e-70	Significant
Tregs_HC_CSF	CD4_HC_BLOOD	2332695	1.35312e-43	4.20971e-43	Significant
Tregs_HC_CSF	CD4_MS_BLOOD	3597840	9.03781e-32	2.53059e-31	Significant
CD4_MS_CSF	CD4_HC_CSF	17326799	1.65362e-27	4.20922e-27	Significant
CD4_MS_CSF	Tregs_HC_BLOOD	1555858	4.28649e-15	1.00018e-14	Significant
CD4_HC_BLOOD	Tregs_HC_BLOOD	1070721	3.52683e-14	7.59624e-14	Significant
Tregs_MS_CSF	Tregs_HC_BLOOD	353761	2.44762e-13	4.89524e-13	Significant
Tregs_MS_CSF	CD4_HC_CSF	3944831	5.73358e-13	1.07027e-12	Significant
Tregs_MS_BLOOD	Tregs_HC_BLOOD	297720	1.77482e-10	3.10593e-10	Significant
CD4_MS_BLOOD	CD4_HC_BLOOD	24262064	9.75765e-09	1.60714e-08	Significant
CD4_MS_BLOOD	Tregs_HC_BLOOD	1846908	2.54667e-08	3.96148e-08	Significant
CD4_HC_CSF	Tregs_MS_BLOOD	2663368	5.07652e-08	7.48119e-08	Significant
CD4_HC_CSF	Tregs_HC_BLOOD	1691328	9.28485e-05	0.000129988	Significant
CD4_MS_CSF	Tregs_HC_CSF	1828590	0.000114631	0.000152841	Significant
Tregs_MS_CSF	Tregs_HC_CSF	415894	0.000184064	0.000234264	Significant
Tregs_HC_CSF	Tregs_HC_BLOOD	186202	0.000267836	0.000326061	Significant
Tregs_HC_CSF	Tregs_MS_BLOOD	296912	0.00565845	0.00660153	Significant
CD4_HC_CSF	Tregs_HC_CSF	1944504	0.276909	0.310138	Not Significant
Tregs_MS_CSF	Tregs_MS_BLOOD	576623	0.326859	0.352002	Not Significant
CD4_MS_CSF	Tregs_MS_CSF	2881507	0.514021	0.533058	Not Significant
CD4_MS_CSF	Tregs_MS_BLOOD	2533604	0.565944	0.565944	Not Significant

## Sheet: Cluster 3
Group1	Group2	Statistic	P_value	P_adjusted	Significance
CD4_MS_CSF	CD4_MS_BLOOD	28372075	4.14278e-184	5.7999e-183	Significant
CD4_MS_CSF	CD4_HC_BLOOD	18049071	3.73603e-184	5.7999e-183	Significant
CD4_MS_CSF	CD4_HC_CSF	18656494	5.1001e-78	4.76009e-77	Significant
Tregs_MS_CSF	CD4_HC_BLOOD	3840201	1.80459e-42	1.26321e-41	Significant
Tregs_MS_CSF	CD4_MS_BLOOD	6049880	1.50872e-36	8.44882e-36	Significant
Tregs_MS_BLOOD	CD4_HC_BLOOD	3251340	6.48144e-33	3.02467e-32	Significant
CD4_HC_CSF	CD4_HC_BLOOD	18137958	6.21626e-28	2.48651e-27	Significant
CD4_MS_BLOOD	Tregs_MS_BLOOD	3329927	1.1905e-27	4.16674e-27	Significant
CD4_HC_CSF	CD4_MS_BLOOD	28580212	1.73168e-22	5.38746e-22	Significant
CD4_MS_CSF	Tregs_HC_CSF	2016757	1.19319e-17	3.34094e-17	Significant
CD4_HC_BLOOD	Tregs_HC_BLOOD	1055797	1.35199e-15	3.44142e-15	Significant
Tregs_MS_CSF	CD4_HC_CSF	3978330	1.12402e-14	2.62271e-14	Significant
CD4_MS_BLOOD	Tregs_HC_BLOOD	1763310	2.08832e-12	4.49791e-12	Significant
CD4_HC_CSF	Tregs_MS_BLOOD	2625749	1.1779e-09	2.3558e-09	Significant
Tregs_MS_CSF	Tregs_HC_CSF	431178	2.24806e-07	4.19637e-07	Significant
CD4_MS_CSF	Tregs_HC_BLOOD	1448350	2.12452e-06	3.71792e-06	Significant
Tregs_HC_CSF	Tregs_MS_BLOOD	282460	1.67166e-05	2.75332e-05	Significant
Tregs_HC_CSF	CD4_HC_BLOOD	1931192	2.11317e-05	3.28715e-05	Significant
CD4_MS_CSF	Tregs_MS_BLOOD	2712235	3.79279e-05	5.58938e-05	Significant
Tregs_HC_CSF	CD4_MS_BLOOD	3045061	0.000799568	0.00111939	Significant
CD4_HC_CSF	Tregs_HC_BLOOD	1397809	0.00113878	0.00151837	Significant
Tregs_HC_CSF	Tregs_HC_BLOOD	150242	0.00681462	0.00867315	Significant
CD4_MS_CSF	Tregs_MS_CSF	3063439	0.00805582	0.00980709	Significant
Tregs_MS_CSF	Tregs_HC_BLOOD	307882	0.0299081	0.0348928	Not Significant
CD4_MS_BLOOD	CD4_HC_BLOOD	23363252	0.0656758	0.0735569	Not Significant
Tregs_MS_BLOOD	Tregs_HC_BLOOD	257190	0.22679	0.244235	Not Significant
Tregs_MS_CSF	Tregs_MS_BLOOD	579180	0.245476	0.254568	Not Significant
CD4_HC_CSF	Tregs_HC_CSF	2016257	0.66814	0.66814	Not Significant

## Sheet: Cluster 4
Group1	Group2	Statistic	P_value	P_adjusted	Significance
CD4_MS_CSF	CD4_HC_BLOOD	8527014	1.56623e-238	4.38545e-237	Significant
CD4_MS_CSF	CD4_MS_BLOOD	14880559	1.56651e-216	2.19312e-215	Significant
CD4_HC_CSF	CD4_HC_BLOOD	12536041	2.2649e-97	2.11391e-96	Significant
Tregs_MS_CSF	CD4_HC_BLOOD	1975816	9.16414e-79	6.4149e-78	Significant
CD4_HC_CSF	CD4_MS_BLOOD	21608756	4.12371e-71	2.30928e-70	Significant
Tregs_MS_BLOOD	CD4_HC_BLOOD	1735931	6.64097e-64	3.09912e-63	Significant
Tregs_MS_CSF	CD4_MS_BLOOD	3428827	1.41665e-62	5.66658e-62	Significant
CD4_MS_CSF	CD4_HC_CSF	12683633	5.18965e-61	1.81638e-60	Significant
CD4_MS_BLOOD	Tregs_MS_BLOOD	5454339	1.17987e-50	3.6707e-50	Significant
Tregs_MS_CSF	CD4_HC_CSF	2903053	5.93224e-19	1.66103e-18	Significant
CD4_HC_BLOOD	Tregs_HC_BLOOD	1660150	3.01243e-18	7.668e-18	Significant
CD4_MS_CSF	Tregs_HC_CSF	1338278	5.30145e-17	1.23701e-16	Significant
CD4_HC_CSF	Tregs_MS_BLOOD	3455515	2.48227e-15	5.34644e-15	Significant
Tregs_HC_CSF	CD4_HC_BLOOD	1428143	8.0636e-15	1.61272e-14	Significant
CD4_MS_BLOOD	Tregs_HC_BLOOD	2565774	3.14952e-12	5.8791e-12	Significant
Tregs_MS_CSF	Tregs_HC_CSF	306065	4.38236e-11	7.66913e-11	Significant
Tregs_HC_CSF	Tregs_MS_BLOOD	380751	7.54842e-10	1.24327e-09	Significant
Tregs_HC_CSF	CD4_MS_BLOOD	2444407	8.99459e-09	1.39916e-08	Significant
CD4_MS_CSF	Tregs_HC_BLOOD	1105304	2.38345e-07	3.51245e-07	Significant
CD4_MS_BLOOD	CD4_HC_BLOOD	21841047	1.98857e-06	2.784e-06	Significant
Tregs_MS_CSF	Tregs_HC_BLOOD	251949	3.99614e-05	5.32819e-05	Significant
Tregs_MS_BLOOD	Tregs_HC_BLOOD	217451	0.000112797	0.00014356	Significant
Tregs_HC_CSF	Tregs_HC_BLOOD	174763	0.10428	0.126949	Not Significant
CD4_HC_CSF	Tregs_HC_CSF	1932583	0.180519	0.210606	Not Significant
CD4_HC_CSF	Tregs_HC_BLOOD	1569035	0.355279	0.397912	Not Significant
Tregs_MS_CSF	Tregs_MS_BLOOD	565954	0.821622	0.884823	Not Significant
CD4_MS_CSF	Tregs_MS_CSF	2907571	0.857552	0.889314	Not Significant
CD4_MS_CSF	Tregs_MS_BLOOD	2510503	0.908054	0.908054	Not Significant
