# Supplementary material for: Mapping CD4+ T cell diversity in CSF to identify endophenotypes of multiple sclerosis
Source: Brain Commun. 2025 Jun 10;7(3):fcaf231. doi: 10.1093/braincomms/fcaf231 (PMC12199765; doi:10.1093/braincomms/fcaf231)
Supplement: fcaf231_Supplementary_Data [file fcaf231_supplementary_data.zip › Supplementary_Table_S6.xlsx]

## Sheet: Phase.cluster 0
Group1	Group2	Statistic	P_value	P_adjusted	Significance
CD4_MS_CSF	CD4_HC_BLOOD	21058363	0	0	Significant
Tregs_MS_BLOOD	CD4_HC_BLOOD	4676970	0	0	Significant
CD4_MS_BLOOD	CD4_HC_BLOOD	31414825	2.86561e-295	2.67457e-294	Significant
Tregs_MS_CSF	CD4_HC_BLOOD	5045030	9.87359e-263	6.91151e-262	Significant
CD4_HC_CSF	Tregs_MS_BLOOD	1034569	9.43785e-238	5.2852e-237	Significant
CD4_MS_BLOOD	Tregs_MS_BLOOD	1675737	1.68433e-211	7.8602e-211	Significant
CD4_HC_CSF	CD4_HC_BLOOD	21176755	1.10914e-175	4.43655e-175	Significant
CD4_MS_CSF	CD4_HC_CSF	20260881	2.56915e-174	8.99203e-174	Significant
Tregs_MS_CSF	CD4_HC_CSF	5066740	4.88754e-133	1.52057e-132	Significant
CD4_MS_CSF	CD4_MS_BLOOD	27017673	7.58913e-116	2.12496e-115	Significant
CD4_MS_CSF	Tregs_MS_BLOOD	1367784	9.19163e-113	2.33969e-112	Significant
Tregs_MS_CSF	CD4_MS_BLOOD	6844983	9.82789e-103	2.29317e-102	Significant
Tregs_HC_CSF	CD4_HC_BLOOD	2580649	5.41377e-87	1.16604e-86	Significant
CD4_HC_BLOOD	Tregs_HC_BLOOD	646985	6.91584e-83	1.38317e-82	Significant
Tregs_HC_CSF	Tregs_MS_BLOOD	162181	1.39787e-65	2.60935e-65	Significant
Tregs_MS_BLOOD	Tregs_HC_BLOOD	336130	1.64425e-29	2.87743e-29	Significant
CD4_HC_CSF	Tregs_HC_BLOOD	1076062	1.18659e-28	1.95438e-28	Significant
Tregs_MS_CSF	Tregs_MS_BLOOD	412168	1.61287e-26	2.50891e-26	Significant
CD4_MS_CSF	Tregs_MS_CSF	2359054	3.82954e-24	5.64354e-24	Significant
Tregs_MS_CSF	Tregs_HC_CSF	475665	7.82186e-21	1.09506e-20	Significant
CD4_HC_CSF	Tregs_HC_CSF	1580083	1.53814e-18	2.02144e-18	Significant
CD4_MS_BLOOD	Tregs_HC_BLOOD	1662723	1.58828e-18	2.02144e-18	Significant
CD4_HC_CSF	CD4_MS_BLOOD	24111170	2.2287e-15	2.7132e-15	Significant
Tregs_HC_CSF	CD4_MS_BLOOD	3202910	9.20241e-09	1.07361e-08	Significant
Tregs_MS_CSF	Tregs_HC_BLOOD	325022	4.2132e-05	4.71878e-05	Significant
CD4_MS_CSF	Tregs_HC_CSF	1830814	9.12172e-05	9.82339e-05	Significant
Tregs_HC_CSF	Tregs_HC_BLOOD	146750	0.000892288	0.000925336	Significant
CD4_MS_CSF	Tregs_HC_BLOOD	1239163	0.193425	0.193425	Not Significant

## Sheet: Phase.cluster 1
Group1	Group2	Statistic	P_value	P_adjusted	Significance
CD4_HC_CSF	Tregs_MS_BLOOD	716813	0	0	Significant
CD4_MS_BLOOD	CD4_HC_BLOOD	32814300	0	0	Significant
Tregs_MS_BLOOD	CD4_HC_BLOOD	4706279	0	0	Significant
CD4_MS_CSF	CD4_HC_BLOOD	19162306	1.28867e-286	9.02069e-286	Significant
CD4_HC_CSF	CD4_MS_BLOOD	17053465	1.49557e-281	8.37519e-281	Significant
Tregs_MS_CSF	CD4_HC_BLOOD	4761859	7.96036e-194	3.71483e-193	Significant
CD4_MS_BLOOD	Tregs_MS_BLOOD	1795812	3.08719e-192	1.23488e-191	Significant
CD4_MS_CSF	CD4_HC_CSF	20491091	2.60671e-191	9.12348e-191	Significant
CD4_MS_CSF	Tregs_MS_BLOOD	1027912	7.07682e-189	2.20168e-188	Significant
Tregs_MS_CSF	CD4_HC_CSF	5189213	5.04488e-154	1.41257e-153	Significant
Tregs_HC_CSF	Tregs_MS_BLOOD	128597	5.56735e-95	1.41714e-94	Significant
CD4_HC_BLOOD	Tregs_HC_BLOOD	693601	1.99308e-72	4.65053e-72	Significant
CD4_HC_CSF	Tregs_HC_BLOOD	897838	7.09675e-54	1.52853e-53	Significant
Tregs_MS_CSF	Tregs_MS_BLOOD	351037	9.44981e-51	1.88996e-50	Significant
Tregs_HC_CSF	CD4_HC_BLOOD	2371195	2.44745e-49	4.56857e-49	Significant
Tregs_MS_BLOOD	Tregs_HC_BLOOD	343105	4.48686e-34	7.85201e-34	Significant
CD4_MS_CSF	Tregs_MS_CSF	2265418	2.55821e-32	4.21353e-32	Significant
Tregs_MS_CSF	CD4_MS_BLOOD	5917177	7.84035e-29	1.21961e-28	Significant
CD4_HC_CSF	Tregs_HC_CSF	1473779	2.65289e-28	3.90953e-28	Significant
CD4_HC_CSF	CD4_HC_BLOOD	18068021	4.67399e-26	6.54359e-26	Significant
Tregs_MS_CSF	Tregs_HC_CSF	473930	3.61849e-20	4.82465e-20	Significant
CD4_MS_CSF	Tregs_HC_BLOOD	1081100	4.47251e-09	5.69228e-09	Significant
Tregs_HC_CSF	Tregs_HC_BLOOD	133278	1.18685e-08	1.44486e-08	Significant
CD4_MS_BLOOD	Tregs_HC_BLOOD	1867293	1.84389e-07	2.15121e-07	Significant
Tregs_HC_CSF	CD4_MS_BLOOD	2611693	0.00130986	0.00146704	Significant
CD4_MS_CSF	CD4_MS_BLOOD	21344584	0.012563	0.0135294	Not Significant
CD4_MS_CSF	Tregs_HC_CSF	1758193	0.0356962	0.0370183	Not Significant
Tregs_MS_CSF	Tregs_HC_BLOOD	301438	0.147647	0.147647	Not Significant

## Sheet: Phase.cluster 2
Group1	Group2	Statistic	P_value	P_adjusted	Significance
CD4_MS_CSF	CD4_HC_BLOOD	19804485	0	0	Significant
Tregs_MS_BLOOD	CD4_HC_BLOOD	4553260	4.0295e-295	5.6413e-294	Significant
CD4_MS_BLOOD	CD4_HC_BLOOD	30798987	3.1714e-254	2.95998e-253	Significant
CD4_HC_CSF	Tregs_MS_BLOOD	1178406	2.67032e-204	1.86922e-203	Significant
CD4_MS_BLOOD	Tregs_MS_BLOOD	1859886	2.45077e-182	1.37243e-181	Significant
Tregs_MS_CSF	CD4_HC_BLOOD	4687022	2.24527e-177	1.04779e-176	Significant
CD4_HC_CSF	CD4_HC_BLOOD	20466969	1.46154e-129	5.84615e-129	Significant
CD4_MS_CSF	Tregs_MS_BLOOD	1391163	2.97637e-108	1.04173e-107	Significant
CD4_MS_CSF	CD4_HC_CSF	19067163	5.54305e-99	1.7245e-98	Significant
Tregs_MS_CSF	CD4_HC_CSF	4625354	2.75197e-70	7.70552e-70	Significant
CD4_HC_BLOOD	Tregs_HC_BLOOD	732409	2.87859e-64	7.32731e-64	Significant
Tregs_HC_CSF	Tregs_MS_BLOOD	165975	1.31567e-62	3.0699e-62	Significant
Tregs_HC_CSF	CD4_HC_BLOOD	2443521	4.08617e-61	8.80098e-61	Significant
CD4_MS_CSF	CD4_MS_BLOOD	25263506	4.4913e-51	8.9826e-51	Significant
Tregs_MS_CSF	CD4_MS_BLOOD	6189150	1.14271e-45	2.13306e-45	Significant
Tregs_MS_CSF	Tregs_MS_BLOOD	377612	3.1801e-39	5.56518e-39	Significant
Tregs_MS_BLOOD	Tregs_HC_BLOOD	331110	1.94758e-26	3.20778e-26	Significant
CD4_HC_CSF	Tregs_HC_BLOOD	1133936	3.23714e-22	5.03556e-22	Significant
CD4_HC_CSF	CD4_MS_BLOOD	23822536	1.18959e-19	1.75308e-19	Significant
CD4_MS_BLOOD	Tregs_HC_BLOOD	1746817	2.55122e-13	3.57171e-13	Significant
CD4_HC_CSF	Tregs_HC_CSF	1683500	4.06103e-11	5.41471e-11	Significant
Tregs_MS_CSF	Tregs_HC_CSF	443865	1.87914e-10	2.39164e-10	Significant
CD4_MS_CSF	Tregs_MS_CSF	2587061	2.00735e-09	2.44373e-09	Significant
Tregs_HC_CSF	Tregs_HC_BLOOD	145066	0.000294775	0.000343904	Significant
Tregs_HC_CSF	CD4_MS_BLOOD	3033049	0.00151953	0.00170187	Significant
CD4_MS_CSF	Tregs_HC_CSF	1797345	0.00208729	0.00224785	Significant
CD4_MS_CSF	Tregs_HC_BLOOD	1200504	0.0156462	0.0162257	Not Significant
Tregs_MS_CSF	Tregs_HC_BLOOD	299907	0.201949	0.201949	Not Significant

## Sheet: Phase.cluster 3
Group1	Group2	Statistic	P_value	P_adjusted	Significance
CD4_MS_CSF	CD4_HC_BLOOD	20583248	0	0	Significant
Tregs_MS_BLOOD	CD4_HC_BLOOD	4614456	0	0	Significant
Tregs_MS_CSF	CD4_HC_BLOOD	4957855	2.13934e-240	1.99672e-239	Significant
CD4_HC_CSF	Tregs_MS_BLOOD	1074835	3.95242e-228	2.76669e-227	Significant
CD4_MS_BLOOD	Tregs_MS_BLOOD	1654188	4.6911e-215	2.62702e-214	Significant
CD4_MS_BLOOD	CD4_HC_BLOOD	30129600	4.07689e-213	1.90255e-212	Significant
CD4_MS_CSF	CD4_HC_CSF	20134657	2.44888e-165	9.79551e-165	Significant
CD4_HC_CSF	CD4_HC_BLOOD	20608908	3.22565e-138	1.12898e-137	Significant
CD4_MS_CSF	CD4_MS_BLOOD	27448005	8.24123e-136	2.56394e-135	Significant
Tregs_MS_CSF	CD4_HC_CSF	5043854	2.74435e-129	7.68419e-129	Significant
Tregs_MS_CSF	CD4_MS_BLOOD	6933643	3.08308e-112	7.84785e-112	Significant
CD4_MS_CSF	Tregs_MS_BLOOD	1400160	1.52941e-106	3.56862e-106	Significant
CD4_HC_BLOOD	Tregs_HC_BLOOD	639129	1.01473e-84	2.18558e-84	Significant
Tregs_HC_CSF	CD4_HC_BLOOD	2496237	1.63328e-70	3.26655e-70	Significant
Tregs_HC_CSF	Tregs_MS_BLOOD	162572	2.85224e-65	5.32418e-65	Significant
CD4_HC_CSF	Tregs_HC_BLOOD	1005461	1.14638e-37	2.00617e-37	Significant
CD4_MS_BLOOD	Tregs_HC_BLOOD	1508116	1.65447e-30	2.72502e-30	Significant
Tregs_MS_CSF	Tregs_MS_BLOOD	416305	3.59644e-25	5.59446e-25	Significant
CD4_MS_CSF	Tregs_MS_CSF	2361906	6.49572e-24	9.57264e-24	Significant
Tregs_MS_CSF	Tregs_HC_CSF	478938	4.0481e-22	5.66734e-22	Significant
Tregs_MS_BLOOD	Tregs_HC_BLOOD	321373	5.59223e-21	7.4563e-21	Significant
CD4_HC_CSF	Tregs_HC_CSF	1614295	7.38313e-16	9.39671e-16	Significant
Tregs_HC_CSF	CD4_MS_BLOOD	3229503	7.85795e-10	9.56621e-10	Significant
Tregs_HC_CSF	Tregs_HC_BLOOD	135804	1.47611e-07	1.72213e-07	Significant
CD4_HC_CSF	CD4_MS_BLOOD	24809047	2.38701e-07	2.67345e-07	Significant
CD4_MS_CSF	Tregs_HC_CSF	1844761	2.0358e-05	2.1924e-05	Significant
CD4_MS_CSF	Tregs_HC_BLOOD	1157719	0.000259413	0.000269021	Significant
Tregs_MS_CSF	Tregs_HC_BLOOD	307996	0.0289547	0.0289547	Not Significant

## Sheet: Phase.cluster 4
Group1	Group2	Statistic	P_value	P_adjusted	Significance
CD4_MS_CSF	CD4_HC_BLOOD	11859616	1.18708e-29	3.32383e-28	Significant
Tregs_MS_CSF	CD4_HC_BLOOD	2510140	2.30348e-21	3.22488e-20	Significant
CD4_MS_BLOOD	CD4_HC_BLOOD	20839124	9.40769e-20	8.78051e-19	Significant
Tregs_MS_CSF	Tregs_HC_BLOOD	220145	1.61509e-14	1.13056e-13	Significant
CD4_MS_CSF	Tregs_HC_BLOOD	1045928	5.92107e-12	3.3158e-11	Significant
Tregs_MS_CSF	CD4_HC_CSF	3070858	2.9768e-10	1.38918e-09	Significant
CD4_HC_CSF	CD4_HC_BLOOD	15126322	5.93737e-10	2.37495e-09	Significant
CD4_MS_CSF	CD4_HC_CSF	14452618	1.35681e-09	4.74885e-09	Significant
CD4_MS_BLOOD	Tregs_HC_BLOOD	1836477	8.81816e-09	2.74343e-08	Significant
Tregs_MS_CSF	CD4_MS_BLOOD	4468125	4.00585e-07	1.12164e-06	Significant
CD4_HC_CSF	Tregs_HC_BLOOD	1335076	1.71345e-06	4.36151e-06	Significant
Tregs_MS_BLOOD	Tregs_HC_BLOOD	210392	1.91787e-06	4.47503e-06	Significant
Tregs_HC_CSF	Tregs_HC_BLOOD	138822	2.32921e-06	5.01675e-06	Significant
Tregs_MS_BLOOD	CD4_HC_BLOOD	2390099	9.29412e-06	1.85882e-05	Significant
CD4_MS_CSF	CD4_MS_BLOOD	20985695	4.11091e-05	7.19409e-05	Significant
Tregs_HC_CSF	CD4_HC_BLOOD	1581328	4.01565e-05	7.19409e-05	Significant
Tregs_MS_CSF	Tregs_MS_BLOOD	508604	0.000126648	0.000208597	Significant
Tregs_MS_CSF	Tregs_HC_CSF	342423	0.0015208	0.00236568	Significant
CD4_HC_CSF	CD4_MS_BLOOD	26783822	0.00809771	0.0119335	Not Significant
CD4_MS_CSF	Tregs_MS_CSF	3058183	0.0106396	0.0148955	Not Significant
CD4_MS_CSF	Tregs_MS_BLOOD	2390155	0.0230068	0.0306757	Not Significant
CD4_HC_BLOOD	Tregs_HC_BLOOD	1267194	0.0317147	0.0403642	Not Significant
CD4_MS_CSF	Tregs_HC_CSF	1608507	0.101954	0.124118	Not Significant
CD4_HC_CSF	Tregs_HC_CSF	2057013	0.197119	0.229972	Not Significant
CD4_HC_CSF	Tregs_MS_BLOOD	3052615	0.26366	0.295299	Not Significant
Tregs_HC_CSF	Tregs_MS_BLOOD	320369	0.786455	0.846952	Not Significant
Tregs_HC_CSF	CD4_MS_BLOOD	2811929	0.857419	0.857419	Not Significant
CD4_MS_BLOOD	Tregs_MS_BLOOD	4209579	0.851702	0.857419	Not Significant
