# Supplementary material for: Mapping CD4+ T cell diversity in CSF to identify endophenotypes of multiple sclerosis
Source: Brain Commun. 2025 Jun 10;7(3):fcaf231. doi: 10.1093/braincomms/fcaf231 (PMC12199765; doi:10.1093/braincomms/fcaf231)
Supplement: fcaf231_Supplementary_Data [file fcaf231_supplementary_data.zip › Supplementary_Table_S8.xlsx]

## Sheet: FullyResolved_Gene_Abbreviation
Abbreviation	Full Name
AHR	Aryl hydrocarbon receptor
ANGPT2	Angiopoietin 2
Actn2	Actinin alpha 2
Adk	Adenosine kinase
Areg	Amphiregulin
Arl5a	ADP-ribosylation factor-like 5A
Ass1	Argininosuccinate synthase 1
Bcl2a1d	BCL2 related protein A1d
Bhlhe40	Basic helix-loop-helix family member e40
Bmyc	B-Myc proto-oncogene
Bzw2	Basic leucine zipper and W2 domains 2
CEBPB	CCAAT enhancer binding protein beta
CSF2	Colony stimulating factor 2
CXCL12	C-X-C motif chemokine ligand 12
Cacybp	Calcyclin binding protein
Capg	Capping actin protein, gelsolin like
Cblb	Casitas B-lineage lymphoma proto-oncogene-b
Ccl1	C-C motif chemokine ligand 1
Ccl5	C-C motif chemokine ligand 5
Ccr2	C-C chemokine receptor type 2
Ccr5	C-C chemokine receptor type 5
Ccr7	C-C chemokine receptor type 7
Cd2	CD2 molecule
Cd27	CD27 molecule
Cd74	CD74 molecule
Cd81	CD81 molecule
Cd83	CD83 molecule
Cd9	CD9 molecule
Cebpb	CCAAT/enhancer binding protein beta
Ckb	creatine kinase, brain
Cmtm7	CKLF-like MARVEL transmembrane domain containing 7
Crlf3	cytokine receptor-like factor 3
Csf2	Colony stimulating factor 2
Ctla4	cytotoxic T-lymphocyte-associated protein 4
Ctss	cathepsin S
Cxcr6	C-X-C motif chemokine receptor 6
DNaja1	DnaJ Heat Shock Protein Family (Hsp40) Member A1
Dusp1	dual specificity phosphatase 1
Dusp10	dual specificity phosphatase 10
Dusp2	dual specificity phosphatase 2
Ece1	endothelin converting enzyme 1
Ehd1	EH-domain containing 1
Fabp5	fatty acid binding protein 5, epidermal
Fgl2	fibrinogen-like protein 2
Foxp3	forkhead box P3
Furin	furin, paired basic amino acid cleaving enzyme
Gadd45b	growth arrest and DNA-damage-inducible 45 beta
Gbp3	guanylate binding protein 3
Gem	GTP binding protein overexpressed in skeletal muscle
Gimap6	GTPase, IMAP family member 6
Gimap7	GTPase, IMAP family member 7
Glrx	glutaredoxin
Gzmb	Granzyme B
Gzmk	granzyme K
HSF1	heat shock factor 1
Hmgn1	high mobility group nucleosomal binding domain 1
Hopx	HOP homeobox
Hsd17b10	hydroxysteroid (17-beta) dehydrogenase 10
Hspa1b	heat shock protein 1B
Hspe1	heat shock protein 1 (chaperonin 10)
Hsph1	heat shock 105kDa/110kDa protein 1
Icos	inducible T cell co-stimulator
Ier5I	Immediate Early Response 5 Like
Ifi27l2a	interferon, alpha-inducible protein 27 like 2A
Ifit1	interferon-induced protein with tetratricopeptide repeats 1
Ifit3	interferon-induced protein with tetratricopeptide repeats 3
Ifitm2	Interferon induced transmembrane protein 2
Ifitm3	Interferon induced transmembrane protein 3
Igfbp7	insulin-like growth factor binding protein 7
Ighm	immunoglobulin heavy constant mu
Ikzf2	IKAROS family zinc finger 2
Ikzf4	IKAROS family zinc finger 4
Il10	Interleukin 10
Il17a	Interleukin 17A
Il1r1	interleukin 1 receptor, type I
Il1r2	interleukin 1 receptor, type II
Il1rl1	interleukin 1 receptor-like 1
Il2ra	interleukin 2 receptor, alpha chain
Il7r	interleukin 7 receptor
Irs2	insulin receptor substrate 2
Isg15	ISG15 ubiquitin-like modifier
Itgae	integrin alpha E, epithelial-associated
Itgav	integrin alpha V
Itgb1	integrin beta 1 (fibronectin receptor beta)
Izumo1r	IZUMO1 receptor, JUNO
Jun	jun proto-oncogene
Junb	jun B proto-oncogene
Klf2	Kruppel-like transcription factor 2 (lung)
Klf3	Kruppel-like transcription factor 3 (basic)
Klrc1	killer cell lectin-like receptor subfamily C, member 1
Klrd1	killer cell lectin-like receptor, subfamily D, member 1
Klrg1	killer cell lectin-like receptor subfamily G, member 1
Lag3	lymphocyte-activation gene 3
Lef1	lymphoid enhancer binding factor 1
Litaf	LPS-induced TN factor
Lrrc32	leucine rich repeat containing 32
Lta	lymphotoxin A
Ly6c2	lymphocyte antigen 6 family memberC2
MAPK1	Unknown
MYC	Unknown
Maf	MAF bZIP transcription factor
Matk	megakaryocyte-associated tyrosine kinase
Ms4a4b	membrane-spanning 4-domains, subfamily A, member 4B
Mxd1	MAX dimerization protein 1
N4bp1	NEDD4 binding protein 1
Ncmap	noncompact myelin associated protein
Neb	nebulin
Neurl3	neuralized E3 ubiquitin protein ligase 3
Nfkb1	nuclear factor of kappa light polypeptide gene enhancer in B cells 1, p105
Nkg7	natural killer cell group 7 sequence
Nmrk1	nicotinamide riboside kinase 1
Nr4a1	nuclear receptor subfamily 4, group A, member 1
Nrip1	nuclear receptor interacting protein 1
Nt5e	5' nucleotidase, ecto
Ostf1	osteoclast stimulating factor 1
PRKCD	protein kinase C delta
Pdcd1	programmed cell death 1
Pglyrp1	peptidoglycan recognition protein 1
Phlda1	pleckstrin homology like domain, family A, member 1
Pmepa1	prostate transmembrane protein, androgen induced 1
Prkca	protein kinase C, alpha
Psen2	presenilin 2
Ptms	parathymosin
Ptprcap	protein tyrosine phosphatase receptor type C polypeptide-associated protein
RET	Receptor Tyrosine Kinase
Ramp1	receptor (calcitonin) activity modifying protein 1
Ramp3	receptor (calcitonin) activity modifying protein 3
Rbpj	recombination signal binding protein for immunoglobulin kappa J region
Rel	reticuloendotheliosis oncogene
Rflnb	refilin B
Rgcc	regulator of cell cycle
Rgs1	regulator of G-protein signaling 1
Rgs16	regulator of G-protein signaling 16
Rgs2	regulator of G-protein signaling 2
Rilpl2	Rab interacting lysosomal protein-like 2
Rps29	ribosomal protein S29
S100a10	S100 calcium binding protein A10 (calpactin)
S100a4	S100 calcium binding protein A4
S1pr1	sphingosine-1-phosphate receptor 1
SGPP2	Sphingosine-1-Phosphate Phosphatase 2
Samhd1	SAM domain and HD domain, 1
Samsn1	SAM domain, SH3 domain and nuclear localization signals, 1
Sdf4	stromal cell derived factor 4
Sell	selectin, lymphocyte
Serinc3	serine incorporator 3
Serpina3g	serine (or cysteine) peptidase inhibitor, clade A, member 3G
Slamf6	SLAM family member 6
Snx18	sorting nexin 18
Socs3	suppressor of cytokine signaling 3
Stk24	serine/threonine kinase 24
Stx11	syntaxin 11
Syngr2	synaptogyrin 2
Tcf7	transcription factor 7, T cell specific
Tff1	trefoil factor 1
Tgfb1	transforming growth factor, beta 1
Thy1	thymus cell antigen 1, theta
Timp2	tissue inhibitor of metalloproteinase 2
Tmem176a	transmembrane protein 176A
Tmem176b	transmembrane protein 176B
Tnf	Tumor necrosis factor
Tnfrsf13b	TNF receptor superfamily member 13B (TACI)
Tnfrsf18	tumor necrosis factor receptor superfamily, member 18
Tnfrsf1b	tumor necrosis factor receptor superfamily, member 1b
Tnfrsf4	TNF receptor superfamily member 4 (OX40)
Tnfrsf9	TNF receptor superfamily member 9 (4-1BB)
Tnfsf11	tumor necrosis factor (ligand) superfamily, member 11
Trib2	tribbles pseudokinase 2
Tspan13	tetraspanin 13
Tspan32	tetraspanin 32
Ucp2	uncoupling protein 2 (mitochondrial, proton carrier)
Vim	vimentin
Ybx3	Y box protein 3
Zeb2	zinc finger E-box binding homeobox 2
Zfp36l1	zinc finger protein 36, C3H type-like 1
Zfp36l2	zinc finger protein 36, C3H type-like 2
